# Supplementary material for: A neuronal correlate for time interval estimation in the crow’s telencephalon
Source: Nat Commun. 2025 Sep 10;16:8256. doi: 10.1038/s41467-025-63820-5 (PMC12423286; doi:10.1038/s41467-025-63820-5)
Supplement: Supplementary file 4 — Source Data [file 41467_2025_63820_MOESM4_ESM.xlsx]

## Sheet: Fig. 2
A	Crow 1
	Bin	1	2	3	4	5	6	7	8	9	10	11	12	13	14	15	16	17	18	19	20	21	22	23	24	25	26	27	28	29	30	31	32	33	34	35	36	37	38	39	40	41	42	43	44	45	46	47	48
	Cue
	Red	0.508385	2.56843	0.907034	0.954998	0.991284	1.69168	4.56414	18.5276	38.764	22.6499	5.49831	1.03009	0.423604	0.198395	0.217383	0.504869	0	0	0	0	0	0	0	0	0	0	0	0	0	0	0	0	0	0	0	0	0	0	0	0	0	0	0	0	0	0	0	0
	Ring	1.81682	3.72923	0.934935	0.969652	1.15156	2.14692	5.91815	19.9008	35.1099	19.1176	5.24002	1.88458	0.585983	0.359464	0.25713	0.877266	0	0	0	0	0	0	0	0	0	0	0	0	0	0	0	0	0	0	0	0	0	0	0	0	0	0	0	0	0	0	0	0
	Blue	1.98045	1.46722	1.27276	1.23799	1.06791	1.02189	0.994804	0.967796	0.894695	0.86981	0.973422	1.82946	3.42613	7.30978	12.5898	15.8214	15.1632	11.9067	7.80092	4.07275	2.48119	1.39983	1.14598	0.696316	0.411425	0.278426	0.255504	0.141972	0.0887587	0.118537	0.313281	0	0	0	0	0	0	0	0	0	0	0	0	0	0	0	0	0
	Triangle	2.24223	1.89878	1.33953	1.36016	1.28984	1.01665	0.873675	0.641902	0.754844	0.929754	1.00234	1.78375	3.45249	6.89575	12.3351	15.6637	16.086	12.1993	7.17502	4.32268	2.60636	1.33722	0.816841	0.470402	0.332085	0.316083	0.25343	0.142535	0.0734904	0.0594819	0.328546	0	0	0	0	0	0	0	0	0	0	0	0	0	0	0	0	0
	Green	11.1086	4.16077	2.39472	1.85578	1.55929	1.38815	1.06439	0.862109	0.864005	0.797175	0.766738	0.901479	0.723186	0.512702	0.629148	0.559468	0.776314	0.703007	0.741151	0.683104	0.80344	0.96126	1.17783	1.36678	1.83636	2.69306	3.22848	4.10221	5.45376	6.3021	6.64408	6.46992	5.78314	5.00567	3.97897	2.84987	2.3918	1.54164	1.1425	0.861692	0.675366	0.529116	0.306037	0.19932	0.151264	0.0683861	0.12997	0.065675
	Plus	12.8436	4.80671	2.72716	2.23391	1.77781	1.52168	1.09972	0.961409	1.00727	0.827436	0.74911	0.675322	0.655141	0.632925	0.5843	0.507925	0.47799	0.688778	0.766256	0.86804	0.944804	0.874089	0.589951	1.27942	1.75294	2.35055	3.0648	3.93522	5.3761	6.33965	6.45358	5.94505	5.28825	5.11474	3.6621	2.93989	1.96953	1.47767	1.1485	0.837268	0.606463	0.317787	0.178136	0.208933	0.152663	0.129531	0.18427	0.0368875
B	Crow 2
	Bin	1	2	3	4	5	6	7	8	9	10	11	12	13	14	15	16	17	18	19	20	21	22	23	24	25	26	27	28	29	30	31	32	33	34	35	36	37	38	39	40	41	42	43	44	45	46	47	48
	Cue
	Red	0.27608	0.482101	0.493138	0.738268	0.60357	0.891487	3.74505	12.4539	26.6878	27.651	16.9204	6.34136	1.64716	0.519578	0.246094	0.303092	0	0	0	0	0	0	0	0	0	0	0	0	0	0	0	0	0	0	0	0	0	0	0	0	0	0	0	0	0	0	0	0
	Ring	0.403612	0.301599	0.53551	0.381225	0.814522	1.62129	4.92705	17.4268	27.6533	24.943	13.2418	5.13746	1.42886	0.557313	0.315054	0.311648	0	0	0	0	0	0	0	0	0	0	0	0	0	0	0	0	0	0	0	0	0	0	0	0	0	0	0	0	0	0	0	0
	Blue	0.618131	0.283423	0.320508	0.200839	0.256798	0.292749	0.150313	0.529099	0.680433	0.823273	2.06105	2.96205	4.36025	6.71621	10.8311	12.358	14.2421	13.4297	9.8452	7.38713	4.62558	3.01933	1.49221	0.906211	0.604687	0.265525	0.200534	0.113246	0.163462	0.0248139	0.236029	0	0	0	0	0	0	0	0	0	0	0	0	0	0	0	0	0
	Triangle	0.44235	0.300402	0.3946	0.290011	0.130169	0.284581	0.492601	0.418246	0.663189	1.27335	1.21504	2.49311	4.41883	7.2139	10.5743	15.3728	14.9619	13.5333	10.4443	6.48425	3.49628	2.05013	1.21065	0.693285	0.365918	0.320438	0.115051	0.0985627	0.043592	0.0864667	0.118381	0	0	0	0	0	0	0	0	0	0	0	0	0	0	0	0	0
	Green	8.0317	2.18065	2.37131	1.70959	0.853385	0.831055	0.790022	0.487134	0.409155	0.549447	0.33584	0.406746	0.503404	0.438331	0.77953	0.679523	0.976831	1.03469	0.9705	1.02834	0.971587	1.59581	2.06127	2.74895	2.80182	4.01526	4.25037	6.31807	5.94876	6.87398	6.72545	6.74492	5.1658	5.84329	3.53425	2.81992	1.35742	1.79759	0.721924	0.658921	0.505907	0.403822	0.110823	0.118118	0.0424448	0.0856557	0.0454339	0.114298
	Plus	10.6652	2.79272	1.53419	1.3118	1.06707	0.454665	1.08295	0.449418	0.70192	0.581626	0.688803	0.375254	0.527069	0.568458	0.653935	0.636765	0.876905	0.794029	0.957486	1.12837	1.75633	1.68389	2.49284	2.14213	2.46698	3.22359	3.3769	4.45807	5.53143	5.05915	6.13258	6.48839	5.73221	6.13459	4.51999	3.10656	2.10863	1.59866	1.18219	0.532825	0.630399	0.419147	0.302967	0.203238	0.247084	0.232576	0.0336022	0.0325839
[truncated: 22 more columns]

## Sheet: Fig. 4
B						C
	Pref. Interval	Wait Duration
Mean		1	2	3			Pref. Interval	Weighted Standard Deviation (1 value per neuron)
	1	1	0.326792	0.0835762			1	0.460364	0.712901	0.686577	2.15548	0.576035	0.597128	1.66659	0.694978	0.2942	2.03063	0.727454	0.704849	0.56722	0.693525	0.548445	0.698059	0.703265	0.684949	0.737771	0.652069	1.76318	0.698245	0.715194	0.670495	0.618095	0.651101	2.24998	0.44167	2.2228	0.450265	0.639122	0.680632	0.724978	0.599146	0.678212	2.03918	0.688138	0.725321	0.721311	0.69588	0.748076	0.599421
	2	0.168356	1	0.492532			2	1.49434	1.49755	1.34376	1.49478	1.49663	1.49459	1.42943	1.49692	1.4991	1.49237	1.49988	1.4747	1.42894	1.472	1.49852	1.4959	1.49723	0.608594	1.38331	1.49106	0.700342	0.745173	0.468081	1.45796	1.43192	0.741989	0.747823	0.664575	0.727961	1.49286	1.13094	1.36824	0.748254	0.525066	0.728536
	3	0.0210153	0.590476	1			3	1.45641	0.457786	1.42262	1.47231	1.49662	1.45724	1.47044	1.43227	1.46395	1.47321	1.47662	1.48154	1.49572	1.4942	1.49636	1.49577	1.49973	1.4889	1.43495	1.47995	1.40243	1.47149	1.35662	1.48436	1.48314	1.49705	1.48725	1.45771	1.49924	1.48748	1.49096	1.49661	1.49972	1.43132	1.45271	1.49894	1.49967	1.49698	1.48956	1.493	1.49993	1.49938
	Pref. Interval	Wait Duration
SEM		1	2	3
	1	0	0.0341419	0.0336221
	2	0.0495372	0	0.0641433
	3	0.0118874	0.0299177	0
E						F
	Pref. Interval	Wait Duration
Mean		1	2	3			Pref. Interval	Weighted Standard Deviation (1 value per neuron)
	1	1	0.173386	0.138197			1	2.22379	1.50888	2.20815	2.02224	0.657044	0.574209	0.425004	0.675257	1.20734	0.984062	0.722395	0.451139	0.688862	0.58878	2.19647	0.621165	0.631745	0.661357	0.239094	0.567638	0.538152	1.40016	2.04682	2.08147	2.24138	0.701237	0.64144	0.173706	0.285179	0.702871	1.87468	0.654709	0.650123	1.14883	1.94785	0.238761	0.522035	0.212543	1.57444	0.569939	0.669301	0.521335
	2	0.0829826	1	0.577972			2	1.37944	1.27241	1.44001	1.16485	1.45885	1.44525	1.49978	1.41142	1.49951	1.49694	1.21783	1.49966	1.49911	1.35255	1.49855	0.497738	1.2774	1.49713	0.749122	1.48989	1.48824	1.46291	1.49989	0.749638
	3	0.0898738	0.461656	1			3	1.44135	1.43386	2.10976	2.1842	1.3637	1.49619	1.48239	1.38407	1.48865	2.12419	0.785452	1.46314	1.41932	1.46917	1.48094	2.18018	1.23079	1.1801	1.41394	1.48753	0.481245	1.47746	1.45757	1.33011	2.17003	0.528666	1.42893	1.49999	1.41813	1.32279	1.33264	1.49074	1.48199	2.24258	1.27909	1.49741	1.48742	0.252911	1.47786	1.48668	1.49628	1.47772
	Pref. Interval	Wait Duration
SEM		1	2	3
	1	0	0.0246074	0.0275711
	2	0.0532044	0	0.0678168
	3	0.0337583	0.0495657	0
[truncated: 59 more columns]

## Sheet: Fig. 5
	Number of times bin x was classified as bin y; overall 20000 classifications per bin (5-fold cross-validation * 4 classifications per run * 1000 repeats)
A			Bin y	1	2	3	4	5	6	7	8	9	10	11	12	13	14	15	16	17	18	19	20
			Time y	60	120	180	240	300	360	420	480	540	600	660	720	780	840	900	960	1020	1080	1140	1200
	Bin x	Time x
	1	60		7127	4514	1780	858	893	595	448	529	421	351	383	301	271	245	202	221	197	212	238	214
	2	120		3403	4376	3114	1451	1138	708	752	638	547	451	401	397	356	317	316	344	330	297	321	343
	3	180		964	2273	3296	2500	1924	1014	1004	917	804	672	656	476	475	418	433	489	399	397	454	435
	4	240		328	783	2044	2382	2185	1598	1471	1087	903	1016	811	705	674	566	595	622	560	564	551	555
	5	300		286	587	1521	2175	2011	1878	1543	1202	1099	1047	1015	770	634	608	646	684	563	597	566	568
	6	360		170	326	760	1504	1836	1896	1906	1283	1188	1178	1133	806	773	740	768	804	670	774	680	805
	7	420		113	327	784	1378	1569	1848	1661	1427	1199	1184	1089	976	854	752	861	894	719	811	725	829
	8	480		167	341	712	1116	1342	1480	1573	1314	1350	1400	1205	1034	1027	878	962	995	785	784	753	782
	9	540		137	310	631	992	1282	1386	1387	1406	1313	1244	1251	1136	1096	1023	968	956	768	981	836	897
	10	600		105	223	486	1010	1114	1332	1358	1410	1215	1252	1242	1188	1056	1080	1077	1150	948	994	895	865
	11	660		113	235	524	874	957	1289	1314	1175	1181	1312	1263	1196	1182	1177	1114	992	1004	1059	1051	988
	12	720		92	203	402	840	860	968	1231	1155	1245	1310	1370	1231	1324	1241	1171	1134	1063	1112	942	1106
	13	780		84	195	396	770	807	966	1109	1117	1174	1212	1316	1330	1344	1259	1279	1242	1146	1184	1055	1015
	14	840		85	143	346	684	740	913	964	1041	1133	1288	1338	1319	1238	1357	1301	1260	1257	1291	1136	1166
	15	900		84	135	340	676	775	961	1062	1036	913	1169	1226	1118	1214	1259	1315	1375	1315	1333	1379	1315
	16	960		69	159	354	645	742	981	1013	1038	975	1222	1142	1165	1164	1206	1402	1327	1405	1364	1356	1271
	17	1020		69	138	274	608	655	807	930	897	861	1113	1085	1190	1269	1267	1455	1490	1499	1580	1383	1430
	18	1080		61	111	291	587	623	901	1029	891	972	1028	1185	1145	1113	1228	1347	1329	1475	1448	1500	1736
	19	1140		68	126	373	638	701	848	967	874	950	1057	1118	1066	1148	1199	1422	1428	1356	1676	1471	1514
	20	1200		75	159	332	630	613	926	1014	901	928	1055	1098	1091	1080	1175	1371	1333	1390	1800	1414	1615
B			Bin y	1	2	3	4	5	6	7	8	9	10	11	12	13	14	15	16	17	18	19	20
			Time y	120	240	360	480	600	720	840	960	1080	1200	1320	1440	1560	1680	1800	1920	2040	2160	2280	2400
	Bin x	Time x
	1	120		5823	2598	1376	1300	1480	1313	1315	1050	874	636	518	379	312	237	181	168	149	115	98	78
	2	240		1523	3326	2168	1567	1203	1031	976	807	821	825	797	781	713	711	571	523	524	441	369	323
	3	360		720	1955	2143	1821	1488	1173	1133	932	924	992	891	814	886	856	729	600	541	545	455	402
	4	480		681	1425	1847	1837	1765	1373	1277	1223	1108	1085	977	897	829	756	657	524	582	434	355	368
	5	600		828	1234	1611	1840	1729	1810	1590	1414	1275	1279	1126	819	790	579	528	400	359	287	271	231
	6	720		670	1025	1207	1440	1724	1673	1774	1554	1584	1520	1247	996	871	542	572	413	363	345	263	217
	7	840		667	979	1225	1436	1737	1909	1754	1797	1494	1433	1189	844	842	604	546	385	408	314	219	218
	8	960		589	837	1011	1278	1460	1689	1752	1454	1588	1419	1469	1073	1019	699	716	511	480	379	334	243
	9	1080		504	804	980	1086	1261	1622	1436	1488	1562	1690	1464	1231	1153	913	698	537	503	444	333	291
	10	1200		300	676	920	981	1097	1328	1169	1202	1446	1488	1523	1445	1336	1066	971	797	673	653	482	447
	11	1320		203	616	746	823	820	993	940	1046	1201	1456	1364	1498	1501	1355	1349	1020	960	875	633	601
	12	1440		131	526	684	723	609	768	691	816	1036	1369	1484	1465	1523	1318	1573	1315	1173	1087	817	892
	13	1560		97	469	727	657	584	741	695	804	883	1195	1565	1491	1314	1601	1533	1367	1291	1197	903	886
	14	1680		84	462	614	522	445	410	419	520	650	979	1338	1259	1587	1729	1747	1643	1593	1575	1255	1169
	15	1800		68	359	496	444	382	394	335	426	499	784	1267	1453	1478	1610	1622	1861	1819	1683	1528	1492
	16	1920		47	311	394	363	260	276	249	332	354	646	949	1237	1371	1695	1929	1777	2145	2002	1941	1722
	17	2040		30	272	382	333	216	224	249	314	356	582	853	1117	1298	1502	1873	2147	2014	2058	2032	2148
	18	2160		28	259	346	249	154	178	180	238	293	489	784	966	1106	1656	1732	2084	2120	2270	2496	2372
	19	2280		22	228	328	245	146	164	140	162	244	397	619	898	994	1350	1696	2175	2289	2665	2456	2782
	20	2400		23	209	269	216	121	125	131	150	208	384	591	951	939	1308	1711	2005	2383	2749	2751	2776
C			Bin y	1	2	3	4	5	6	7	8	9	10	11	12	13	14	15	16	17	18	19	20
			Time y	240	480	720	960	1200	1440	1680	1920	2160	2400	2640	2880	3120	3360	3600	3840	4080	4320	4560	4800
	Bin x	Time x
	1	240		7342	2885	2064	2306	1297	1060	898	671	389	269	236	144	134	75	53	48	52	57	9	11
	2	480		2025	3512	3384	2565	1673	1198	948	1160	808	597	450	272	364	187	241	150	182	144	65	75
	3	720		1421	3127	2489	2467	1775	1334	1042	1232	1035	792	784	472	523	251	288	244	297	194	121	112
	4	960		1412	2391	2524	2076	2002	1557	1549	1252	1142	900	723	603	572	287	297	199	203	162	75	74
	5	1200		896	1814	1862	2119	1964	2299	1888	1365	1266	956	733	786	675	357	365	222	207	120	54	52
	6	1440		623	1030	1307	1621	2152	2085	2168	1565	1323	1050	920	992	951	550	521	282	365	274	120	101
	7	1680		523	898	1081	1569	1835	2337	1775	1594	1638	1087	971	999	994	591	549	448	445	381	160	125
	8	1920		418	985	1111	1202	1262	1563	1595	1559	1722	1407	1248	1143	983	648	673	552	752	561	350	266
	9	2160		212	584	789	946	986	1190	1343	1563	1258	1914	1502	1419	1298	969	908	815	907	667	337	393
	10	2400		124	429	702	879	874	987	1017	1400	2008	1382	1488	1510	1352	1231	891	873	957	876	585	435
	11	2640		103	320	633	594	665	926	897	1218	1694	1499	1317	1787	1541	1087	1172	1169	1188	1083	606	501
	12	2880		55	158	307	487	566	903	803	1072	1498	1643	1767	1492	1801	1482	1606	1216	1087	890	633	534
	13	3120		53	251	377	466	513	868	883	954	1376	1341	1487	1819	1509	1852	1482	1258	1203	911	772	625
	14	3360		23	100	218	272	319	508	568	696	1166	1277	1216	1724	2081	1687	1910	1384	1371	1405	1197	878
	15	3600		19	128	232	234	317	496	514	684	1131	1004	1350	1776	1581	1803	1493	1703	1764	1596	1072	1103
	16	3840		13	88	205	164	183	272	404	616	927	912	1247	1415	1432	1385	1659	1591	1857	2111	1744	1775
	17	4080		12	90	179	130	175	313	382	627	936	1009	1158	1121	1243	1219	1650	1723	1706	2382	2147	1798
	18	4320		11	72	126	122	87	226	313	431	834	917	1020	866	1028	1343	1628	2012	2453	1904	2144	2463
	19	4560		4	28	101	56	58	127	164	412	407	625	690	864	919	1380	1273	2012	2698	2716	2491	2975
	20	4800		6	48	88	60	39	107	106	296	500	461	662	675	784	1095	1369	2041	2358	3171	3203	2931

## Sheet: Fig. 6
A	Training	Testing	Resample/ Repeat #
Accuracy (%) for true labels			1	2	3	4	5	6	7	8	9	10	11	12	13	14	15	16	17	18	19	20	21	22	23	24	25	26	27	28	29	30	31	32	33	34	35	36	37	38	39	40	41	42	43	44	45	46	47
	Color	Color	95.5556	88.8889	95.5556	84.4444	88.8889	88.8889	97.7778	91.1111	88.8889	82.2222	95.5556	97.7778	84.4444	88.8889	100	91.1111	88.8889	93.3333	93.3333	93.3333	97.7778	88.8889	82.2222	86.6667	86.6667	100	93.3333	95.5556	86.6667	93.3333	93.3333	86.6667	93.3333	86.6667	95.5556	86.6667	97.7778	86.6667	88.8889	84.4444	93.3333	93.3333	91.1111	93.3333	93.3333	80	91.1111
	Shape	Shape	95.5556	86.6667	95.5556	93.3333	80	93.3333	93.3333	95.5556	86.6667	100	93.3333	100	97.7778	97.7778	97.7778	91.1111	97.7778	93.3333	93.3333	95.5556	100	95.5556	95.5556	95.5556	91.1111	91.1111	100	93.3333	95.5556	97.7778	95.5556	93.3333	93.3333	95.5556	95.5556	97.7778	100	93.3333	97.7778	95.5556	95.5556	86.6667	95.5556	91.1111	95.5556	97.7778	100
	Color	Shape	88.8889	88.8889	84.4444	86.6667	93.3333	84.4444	88.8889	82.2222	77.7778	93.3333	91.1111	97.7778	88.8889	91.1111	88.8889	86.6667	88.8889	75.5556	86.6667	84.4444	88.8889	86.6667	97.7778	91.1111	100	84.4444	95.5556	86.6667	80	80	86.6667	95.5556	86.6667	95.5556	84.4444	84.4444	95.5556	88.8889	95.5556	93.3333	91.1111	93.3333	93.3333	93.3333	88.8889	88.8889	95.5556
	Shape	Color	84.4444	86.6667	88.8889	86.6667	91.1111	91.1111	91.1111	88.8889	91.1111	86.6667	86.6667	93.3333	91.1111	80	82.2222	82.2222	84.4444	86.6667	82.2222	93.3333	88.8889	88.8889	91.1111	77.7778	91.1111	91.1111	88.8889	91.1111	82.2222	95.5556	91.1111	91.1111	84.4444	84.4444	95.5556	88.8889	91.1111	86.6667	91.1111	88.8889	88.8889	91.1111	95.5556	91.1111	86.6667	91.1111	95.5556
Accuracy (%) for shuffled labels
	Color	Color	31.1111	20	33.3333	33.3333	24.4444	31.1111	26.6667	28.8889	35.5556	37.7778	31.1111	28.8889	31.1111	28.8889	31.1111	26.6667	24.4444	31.1111	28.8889	17.7778	33.3333	31.1111	17.7778	31.1111	33.3333	26.6667	26.6667	24.4444	35.5556	13.3333	24.4444	28.8889	28.8889	26.6667	37.7778	20	26.6667	24.4444	37.7778	24.4444	48.8889	31.1111	26.6667	24.4444	42.2222	31.1111	35.5556
	Shape	Shape	37.7778	26.6667	31.1111	28.8889	33.3333	37.7778	26.6667	37.7778	33.3333	44.4444	31.1111	28.8889	37.7778	35.5556	33.3333	28.8889	31.1111	37.7778	33.3333	28.8889	22.2222	46.6667	33.3333	33.3333	31.1111	13.3333	28.8889	28.8889	33.3333	17.7778	28.8889	33.3333	31.1111	22.2222	42.2222	20	42.2222	33.3333	40	31.1111	22.2222	24.4444	33.3333	24.4444	26.6667	28.8889	35.5556
	Color	Shape	24.4444	22.2222	35.5556	33.3333	24.4444	28.8889	26.6667	26.6667	35.5556	22.2222	35.5556	31.1111	26.6667	26.6667	33.3333	37.7778	24.4444	35.5556	26.6667	28.8889	22.2222	37.7778	26.6667	37.7778	33.3333	26.6667	17.7778	24.4444	33.3333	22.2222	22.2222	28.8889	35.5556	40	31.1111	24.4444	22.2222	22.2222	35.5556	46.6667	26.6667	17.7778	24.4444	31.1111	28.8889	35.5556	24.4444
	Shape	Color	31.1111	46.6667	40	28.8889	22.2222	24.4444	24.4444	20	35.5556	33.3333	22.2222	33.3333	37.7778	35.5556	28.8889	33.3333	26.6667	28.8889	46.6667	31.1111	28.8889	33.3333	33.3333	44.4444	31.1111	15.5556	20	26.6667	35.5556	28.8889	28.8889	31.1111	24.4444	26.6667	26.6667	26.6667	35.5556	37.7778	31.1111	28.8889	37.7778	31.1111	28.8889	33.3333	28.8889	35.5556	33.3333
B
	Mean		Predicted Interval				SEM		Predicted Interval
		Interval	1	2	3			Interval	1	2	3
		1	0.997133	0.00276667	0.0001			1	0.000299416	0.000294749	5.76772e-05
		2	0.00246667	0.904967	0.0925667			2	0.000291739	0.00177377	0.0017626
		3	0	0.0634	0.9366			3	0	0.0015587	0.0015587
C	Training	Testing	Resample/ Repeat #
Accuracy (%) for true labels			1	2	3	4	5	6	7	8	9	10	11	12	13	14	15	16	17	18	19	20	21	22	23	24	25	26	27	28	29	30	31	32	33	34	35	36	37	38	39	40	41	42	43	44	45	46	47
	Color	Color	82.2222	71.1111	82.2222	80	80	64.4444	73.3333	84.4444	75.5556	82.2222	71.1111	73.3333	64.4444	68.8889	75.5556	80	68.8889	75.5556	66.6667	68.8889	71.1111	82.2222	66.6667	77.7778	82.2222	80	66.6667	71.1111	75.5556	82.2222	88.8889	77.7778	68.8889	84.4444	82.2222	80	84.4444	75.5556	71.1111	77.7778	75.5556	77.7778	62.2222	77.7778	68.8889	68.8889	84.4444
	Shape	Shape	77.7778	77.7778	75.5556	71.1111	73.3333	77.7778	93.3333	84.4444	73.3333	64.4444	73.3333	84.4444	82.2222	82.2222	68.8889	75.5556	80	84.4444	82.2222	77.7778	80	75.5556	68.8889	84.4444	77.7778	71.1111	73.3333	73.3333	84.4444	80	82.2222	71.1111	88.8889	77.7778	77.7778	86.6667	82.2222	71.1111	71.1111	77.7778	88.8889	75.5556	75.5556	71.1111	75.5556	75.5556	73.3333
	Color	Shape	66.6667	73.3333	57.7778	71.1111	66.6667	53.3333	75.5556	73.3333	62.2222	57.7778	60	80	64.4444	64.4444	60	71.1111	71.1111	75.5556	75.5556	64.4444	62.2222	60	60	75.5556	66.6667	60	73.3333	62.2222	75.5556	75.5556	62.2222	66.6667	64.4444	64.4444	60	84.4444	73.3333	71.1111	75.5556	75.5556	68.8889	57.7778	68.8889	64.4444	64.4444	68.8889	73.3333
	Shape	Color	68.8889	73.3333	77.7778	75.5556	71.1111	71.1111	68.8889	80	73.3333	73.3333	71.1111	73.3333	71.1111	71.1111	60	82.2222	64.4444	77.7778	73.3333	64.4444	66.6667	80	68.8889	73.3333	73.3333	68.8889	84.4444	71.1111	77.7778	77.7778	75.5556	68.8889	73.3333	71.1111	71.1111	80	73.3333	71.1111	75.5556	73.3333	77.7778	66.6667	71.1111	73.3333	68.8889	77.7778	73.3333
Accuracy (%) for shuffled labels
	Color	Color	40	33.3333	28.8889	26.6667	35.5556	31.1111	26.6667	31.1111	24.4444	28.8889	28.8889	40	35.5556	40	22.2222	44.4444	24.4444	26.6667	24.4444	28.8889	37.7778	28.8889	22.2222	28.8889	37.7778	28.8889	44.4444	26.6667	37.7778	33.3333	31.1111	37.7778	31.1111	20	31.1111	26.6667	28.8889	44.4444	31.1111	31.1111	35.5556	17.7778	42.2222	24.4444	17.7778	24.4444	33.3333
	Shape	Shape	37.7778	33.3333	11.1111	28.8889	35.5556	33.3333	37.7778	35.5556	28.8889	22.2222	33.3333	51.1111	28.8889	31.1111	24.4444	24.4444	33.3333	17.7778	22.2222	17.7778	28.8889	35.5556	28.8889	26.6667	24.4444	33.3333	31.1111	26.6667	37.7778	26.6667	22.2222	31.1111	46.6667	13.3333	42.2222	24.4444	35.5556	24.4444	28.8889	33.3333	28.8889	33.3333	20	28.8889	20	28.8889	33.3333
	Color	Shape	24.4444	26.6667	31.1111	26.6667	40	28.8889	33.3333	20	33.3333	28.8889	35.5556	37.7778	35.5556	33.3333	37.7778	42.2222	20	31.1111	20	26.6667	28.8889	40	26.6667	37.7778	33.3333	31.1111	26.6667	31.1111	31.1111	26.6667	42.2222	24.4444	33.3333	20	22.2222	24.4444	28.8889	26.6667	37.7778	28.8889	33.3333	28.8889	35.5556	17.7778	26.6667	22.2222	31.1111
	Shape	Color	28.8889	26.6667	26.6667	24.4444	28.8889	40	24.4444	28.8889	28.8889	22.2222	33.3333	31.1111	22.2222	26.6667	33.3333	31.1111	37.7778	26.6667	31.1111	42.2222	24.4444	26.6667	31.1111	26.6667	22.2222	40	31.1111	24.4444	40	35.5556	31.1111	31.1111	37.7778	31.1111	31.1111	24.4444	22.2222	26.6667	37.7778	31.1111	35.5556	31.1111	20	26.6667	24.4444	20	20
D
	Mean		Predicted Interval				SEM		Predicted Interval
		Interval	1	2	3			Interval	1	2	3
		1	0.973433	0.0213	0.00526667			1	0.000988079	0.000885302	0.000409861
		2	0.0193	0.753267	0.227433			2	0.000789036	0.00261843	0.00255246
		3	0.0062	0.213233	0.780567			3	0.000456547	0.00269607	0.00273411
[truncated: 953 more columns]

## Sheet: Fig. 7
A	Training	Testing	Resample/ Repeat #
Accuracy (%) for true labels			1	2	3	4	5	6	7	8	9	10	11	12	13	14	15	16	17	18	19	20	21	22	23	24	25	26	27	28	29	30	31	32	33	34	35	36	37	38	39	40	41	42	43	44	45	46	47
	Correct	Correct	90	85	100	90	100	95	100	100	90	95	95	95	85	85	100	95	95	100	100	100	90	100	90	95	80	100	90	90	95	100	85	100	95	100	100	95	85	100	85	100	95	95	95	75	100	100	100
	Correct	Error	60	55	55	50	50	50	50	50	55	50	50	50	55	50	50	55	60	70	50	50	50	50	55	90	50	55	55	50	60	50	50	50	55	70	50	55	50	50	55	50	50	50	50	55	50	65	50
Accuracy (%) for shuffled labels
	Correct	Correct	35	55	35	35	50	50	50	40	75	60	40	50	30	50	40	65	50	65	45	60	55	55	50	40	45	45	70	55	20	60	50	45	35	45	70	40	65	60	40	30	30	65	30	60	35	70	45
	Correct	Error	45	40	55	50	60	50	50	65	55	50	65	55	50	50	50	45	70	40	45	60	50	45	40	50	50	50	55	50	50	45	35	55	55	55	40	55	50	55	50	45	40	50	50	45	50	45	60
B
	Mean		Predicted Interval			SEM		Predicted Interval
		Interval	1.5s	3s			Interval	1.5s	3s
		1.5s	0.9461	0.0539			1.5s	0.00253203	0.00253203
		3s	0.0574	0.9426			3s	0.0024802	0.0024802
C
	Mean		Predicted Interval			SEM		Predicted Interval
		Interval	1.5s	3s			Interval	1.5s	3s
		1.5s	0.091	0.909			1.5s	0.0045913	0.0045913
		3s	0.0066	0.9934			3s	0.00156169	0.00156169
[truncated: 953 more columns]

## Sheet: Fig. 8
A	Factor	Time (bin #)
Mean		1	2	3	4	5	6	7	8	9	10	11	12	13	14	15	16	17	18	19	20	21	22	23	24	25	26	27	28	29	30	31	32	33	34	35	36	37	38	39	40	41	42	43	44	45	46	47	48
	Interval	0.271182	0.298986	0.298819	0.28685	0.271515	0.258541	0.265158	0.278005	0.286485	0.300071	0.303148	0.294113	0.298283	0.325985	0.322622	0.300245	0.293776	0.294388	0.322231	0.376128	0.602131	0.951492	1.23911	1.51033	1.80838	2.12969	2.44761	2.79735	3.11158	3.36492	3.31628	3.24841	3.18385	3.08518	2.94715	2.80965	2.75775	2.67272	2.66819	2.68313	2.75001	2.81716	2.91739	3.0061	3.10156	3.13933	3.15851	3.18823
	Cue-type	0.0318525	0.0510142	0.0318319	0.0206836	-0.0017282	-0.0231266	-0.0412213	-0.0438146	-0.0589303	-0.0434528	-0.026141	-0.0200987	-0.0235568	-0.0446353	-0.00825017	-0.00312004	0.00116049	0.0110738	0.0379097	0.110783	0.301674	0.494133	0.683812	0.845847	1.02168	1.21067	1.41725	1.58499	1.82819	1.95712	1.90588	1.846	1.74096	1.68318	1.6139	1.51842	1.46516	1.38795	1.2974	1.2088	1.13406	1.01729	0.930756	0.903624	0.874523	0.842459	0.803317	0.790208
	Interaction	0.0261944	0.0434519	0.051639	0.0768648	0.0719579	0.0561803	0.034347	0.0132891	0.0078952	-0.0372456	-0.00961916	-0.0267183	-0.0346642	-0.0211627	-0.0194269	-0.0162955	-0.008024	-0.00126757	-0.00842395	0.120744	0.392679	0.737012	1.02763	1.34512	1.6979	2.01601	2.32799	2.62713	2.87585	3.04092	3.01523	2.94431	2.81428	2.6597	2.53736	2.37568	2.27935	2.16387	2.01243	1.87543	1.77246	1.65796	1.57322	1.53868	1.51547	1.48319	1.39199	1.36902
SEM
	Interval	0.0499587	0.0509616	0.0526044	0.0538285	0.052936	0.0515037	0.050345	0.0532156	0.050177	0.0525684	0.0538633	0.053092	0.0554526	0.0588252	0.0581083	0.0574449	0.0580099	0.0568963	0.0586609	0.0659391	0.0975961	0.126938	0.151712	0.174361	0.197949	0.220529	0.240398	0.268412	0.285733	0.300057	0.29617	0.294754	0.29066	0.285115	0.275843	0.263125	0.25442	0.249148	0.243392	0.236947	0.23673	0.23554	0.23793	0.23654	0.238069	0.243374	0.242589	0.236389
	Cue-type	0.0271026	0.0269662	0.0248954	0.023779	0.0227581	0.023293	0.0224772	0.0213696	0.021008	0.0210348	0.0203653	0.0211775	0.0211238	0.0209901	0.0205077	0.0212451	0.0210349	0.0213238	0.0221165	0.0427646	0.0784501	0.0929872	0.110397	0.121308	0.133312	0.143212	0.156643	0.169817	0.182783	0.18359	0.179915	0.177743	0.168267	0.165813	0.158655	0.154787	0.150626	0.145337	0.140408	0.13492	0.129049	0.119107	0.114045	0.108418	0.107252	0.105454	0.102269	0.102079
	Interaction	0.0321015	0.0306307	0.0328121	0.0347435	0.0362286	0.0345194	0.0330235	0.0327154	0.0317435	0.0320105	0.0340822	0.0314217	0.029782	0.032149	0.0335658	0.0314403	0.0321678	0.0320987	0.0308151	0.05005	0.107715	0.148653	0.185731	0.217792	0.246928	0.273627	0.292794	0.313505	0.326384	0.330883	0.318225	0.306124	0.291196	0.285851	0.281134	0.27084	0.26333	0.253768	0.243858	0.236567	0.229986	0.221404	0.212774	0.204462	0.19975	0.197499	0.192483	0.190947
Shuffled labels
	Interval	0.266836	0.241424	0.272733	0.266428	0.30339	0.261416	0.272082	0.273801	0.256995	0.268476	0.25809	0.284992	0.275163	0.218846	0.256258	0.25003	0.253632	0.268635	0.26994	0.24799	0.253377	0.262179	0.285615	0.266571	0.255248	0.268784	0.282847	0.278358	0.246862	0.272142	0.261926	0.24657	0.253763	0.244825	0.269354	0.26326	0.28906	0.247238	0.25104	0.261346	0.234729	0.283703	0.284888	0.282253	0.267877	0.296697	0.248696	0.269741
	Cue-type	0.180918	0.170051	0.183892	0.175988	0.199449	0.185848	0.170464	0.18629	0.196795	0.187818	0.178069	0.182679	0.187658	0.18276	0.184575	0.177687	0.17081	0.188192	0.183862	0.187165	0.181936	0.182538	0.173193	0.17735	0.196072	0.197207	0.173965	0.172464	0.189663	0.199146	0.189966	0.191941	0.183973	0.188694	0.18787	0.19122	0.192809	0.184109	0.163749	0.195452	0.198138	0.196459	0.169834	0.182762	0.168581	0.201105	0.178448	0.172977
	Interaction	0.231108	0.25527	0.285475	0.25855	0.278967	0.251643	0.253587	0.234054	0.271024	0.241297	0.258602	0.260454	0.265603	0.235846	0.262152	0.279236	0.263047	0.249527	0.277494	0.285915	0.233317	0.247005	0.246868	0.248675	0.251853	0.268076	0.258102	0.262678	0.25138	0.268786	0.294455	0.277993	0.269699	0.292445	0.247106	0.248268	0.279695	0.274387	0.24806	0.263393	0.268464	0.248734	0.280614	0.26877	0.25473	0.289836	0.262895	0.257346
B		Testing
Mean	Time (bin #)	1	2	3	4	5	6	7	8	9	10	11	12	13	14	15	16	17	18	19	20	21	22	23	24	25	26	27	28	29	30	31	32	33	34	35	36	37	38	39	40	41	42	43	44	45	46	47	48
Training	1	40.1667	41.25	42.9167	43	41.25	41.3333	41.1667	41.9167	40.8333	41.3333	42.25	41.3333	40.25	39.75	40.1667	39.5833	38.1667	37.25	40.8333	39.5833	39.4167	41	40.25	39.5	40.25	41.3333	42	43	44.8333	45.5	46.0833	45.9167	45.0833	45.6667	46.0833	46.6667	45.4167	43.8333	43.5833	42	42.0833	41.0833	40.4167	41.25	41.1667	40.8333	40.3333	40.75
	2	42.25	42.3333	42.8333	41.5833	42.9167	41.5	42.1667	43.0833	42.5833	41.5833	41.5833	39.5833	39.5	40.1667	41	39.1667	40.6667	40.1667	40.8333	41.0833	42.1667	42.8333	42.9167	43.5	41.25	43.0833	44.5	44.5	45.0833	46.3333	45.5	45.1667	45.25	45	45.9167	45.1667	43.1667	44	43.75	43.0833	41.5833	41.8333	41.3333	42.1667	40.5833	40.0833	40.5	40
	3	41.9167	43.5833	43.3333	42.5	42.25	41.5	42.25	42.5	42.4167	41.3333	41.6667	41.1667	40.25	40.25	42.75	42	41.75	42.1667	40.5833	41.75	41.0833	43	42.3333	43.75	43.3333	43.5	45.0833	45	44.5833	44.4167	45.4167	45.5833	44.8333	45.5833	46	46.0833	44.0833	45.1667	43.8333	43.8333	44.4167	42.5	41.1667	41.6667	40.1667	41.25	41.0833	40.25
	4	42.25	43.1667	43.0833	42.5	41	41.25	41.3333	43.3333	42.9167	39.9167	41.0833	39.5	39.6667	38.25	40.25	40.3333	38.9167	39.4167	40.5	40	40.5833	41.75	41.8333	42.0833	42.5833	43.75	44.1667	43.6667	45	45.25	44.25	45	44.5833	44.75	45.6667	46.0833	45.8333	46.5833	45.5833	45.3333	44.9167	44.3333	42.5	43.25	41.75	41.9167	41.1667	41.25
	5	43.5833	43.6667	42.6667	42.6667	42.6667	43.6667	42	43.5	42.6667	42.0833	42.75	42.1667	42.6667	40.25	41.75	42.0833	40.3333	39.0833	39.1667	39.1667	39.8333	41.3333	41	43	43.25	44.0833	44.6667	46.0833	44.9167	45.5833	45.25	45.8333	45.6667	45.25	44.5	45	44.0833	44.75	44.5833	44.5833	43.4167	43.0833	41.8333	40.8333	41.25	42.25	40.9167	41.8333
	6	42.25	42.5	41.5833	43.25	43.5	43.1667	42.3333	43.1667	44.4167	41.9167	42.6667	42.1667	40.6667	40.8333	41.25	41	39.25	37.1667	38.8333	39.25	40.3333	43.3333	42.6667	42.75	43.3333	46	46.4167	46.3333	48.1667	47.0833	46.4167	45.8333	45.75	45.8333	46.5	47.6667	46	46.25	44.1667	44.25	43	42.6667	43.25	42.8333	41.4167	40.9167	41.1667	41.3333
	7	39.0833	40.75	40.1667	41.4167	40.6667	42.5	41.3333	42.8333	40.75	40.8333	41	40.4167	43.4167	42.0833	40.8333	39.9167	39.25	39.6667	39.25	39.25	38.4167	41.25	42.5	42.0833	42.8333	42.75	45.9167	45.5833	45.8333	44.75	45	44.5	46.5833	46.1667	46	46.5833	45.4167	45.6667	45.0833	44.4167	45.8333	44.8333	44.6667	43.5	42.3333	43.0833	41	41
	8	39.0833	40	40.5	40.9167	41.3333	43.5833	42.5833	42.3333	41.25	40.9167	42.1667	42.0833	42.0833	41.6667	41.1667	40.5	39.9167	40.0833	40	39.8333	40	42.5	41.4167	41.5	41.75	42.6667	44.8333	44	43.6667	45.4167	45	45.5	46	45.5833	45	43.8333	43.1667	44.4167	45.75	44.25	42	42.5833	43.0833	41.75	41.75	41.75	42.0833	42.0833
	9	38.1667	39.75	40.25	40.8333	41.1667	41.9167	41.8333	41.9167	42	42.1667	44	44.4167	43	42.1667	43.1667	42.9167	41.8333	41.75	40.3333	39.6667	40.5	39.9167	40.25	41	41	41.5	42.3333	41.6667	42.8333	41.5833	42.3333	43.0833	44.0833	42.5833	42.9167	42.25	41.1667	41.0833	42.25	42.75	42.75	43.1667	41.3333	41.3333	41.5833	41.3333	40.3333	41.0833
	10	39.25	39.4167	38.5	39.5	40.75	41.75	40.4167	40.8333	41.8333	42.6667	42.0833	43.3333	42.9167	42.25	42.4167	43	40.6667	42.25	41.9167	42.3333	41.25	41.5	39.9167	41.0833	41.5	41.8333	42.6667	41.8333	42.6667	41.75	42	41.1667	42.5833	42.6667	41.9167	43.3333	41.4167	40.9167	41.1667	41	40.3333	42.25	41.0833	40.9167	41.3333	41.5833	40.0833	40.4167
	11	36.9167	37.5833	38.8333	37.75	40.8333	41.5	40.25	40.3333	40.9167	41.75	42.0833	41.4167	40.75	39	41.1667	42.5833	40.6667	41.4167	40.25	41.6667	40.25	39.8333	40.4167	41.75	41.5	43	43	41.9167	42.3333	41.1667	42.25	42	41.4167	42.0833	42.5833	41.8333	39.5	39	41.4167	41.6667	40.5833	41.9167	41	41.8333	41.1667	42.3333	41.6667	41.6667
	12	37	39.1667	40.1667	40.5	40.5833	40.25	40.1667	40.75	40.6667	42.5	40.5833	41.6667	41.75	42.4167	39.5	41	41.1667	42.5	41.25	43.25	40.8333	40.4167	41.0833	40.8333	41.1667	40.6667	41.0833	42.6667	42.3333	42	41.5	42.0833	42.4167	41.75	42.3333	41	39.5833	39.9167	41.0833	42.8333	42.0833	41.6667	41	40.0833	39.8333	39.25	40.1667	39.75
	13	38.5	39.5	39.6667	40	39.9167	39.25	38.4167	39.9167	41.5833	41	43	42.0833	41.5	41.5833	39.8333	39.8333	41.5	43	41.9167	41.5833	40	41.6667	43.1667	41.5	41.6667	41.3333	41.5833	42.4167	41.5	41.8333	41.4167	39	40.6667	40.8333	42.25	41.3333	39.8333	40.6667	39.0833	39.9167	40.6667	40.1667	39.25	37.1667	36.25	36.1667	36.25	36
	14	38.25	38.25	39.25	39.5833	39.75	40.1667	40.3333	41.1667	42.9167	42.8333	43	42.25	42.4167	42.25	41.6667	41.6667	42.3333	42.9167	40.5833	40.6667	40.4167	41	42.5833	40.75	39	39.6667	40	41.0833	39.4167	40	40.1667	40	41.4167	41	40.6667	40.5833	40.5833	39.8333	38.8333	38.9167	38.4167	38.1667	36.6667	35.0833	35.3333	34.5833	35.1667	34.3333
	15	37	38.3333	39.3333	38.9167	39.6667	39.0833	39.4167	40.6667	41.3333	42.1667	42.0833	42.8333	41.25	42.25	41.3333	40.9167	42.9167	42.25	40.5	38.8333	38.5	39.0833	40.5833	39.75	38	39	38.6667	39.3333	39.3333	38.8333	40.0833	38.6667	39.25	38.4167	40	40.1667	40.3333	39.9167	38.75	38.4167	38.4167	37.6667	36.8333	35.0833	34.75	34.3333	34.8333	34.0833
	16	37.4167	38.1667	39.5833	39.1667	39.1667	39.1667	39.4167	40.5833	40.9167	41.8333	40.9167	41.1667	42.8333	40.8333	41.5833	39.6667	41	43	40.4167	41.4167	40.4167	39.4167	42.3333	40.5	38.25	38.5	39.25	39.75	40.5	40.0833	40.4167	38.6667	39.75	41	41.4167	41.5	41.3333	40.0833	40.5	41.5833	39.4167	38.3333	36.5	35.4167	36.0833	35	35.5	36
	17	35.9167	36.5833	38.25	37	38.5	37.5833	37.25	39.5833	40.6667	39.5833	41.5833	41.9167	42	41.6667	41.5833	40.5	42.25	42.1667	41.3333	42.4167	39.5	38.5	39.25	38.0833	38	38.75	37.5	38.5833	37.9167	38.6667	38.5	39.5	39.5	40.5833	41.1667	39.6667	39.75	38.5	38.6667	39.25	39	38.8333	37.0833	36	35	34.8333	35.0833	34.5833
	18	37.4167	37.9167	38.3333	37.6667	38.5833	38.4167	37.0833	38.75	39.5	40.8333	40.1667	42	40.0833	41.4167	41.6667	42.5	43.1667	42	41.4167	42.6667	40.1667	38.5	40.25	38.8333	38.0833	37.1667	38.0833	38.25	38.0833	37.5833	37.75	38.25	37.9167	39.5	40.4167	40.1667	39.6667	38	38.4167	38.6667	38.5	37.5833	36.3333	35.5	33.3333	34.25	34.0833	34.4167
	19	38.9167	38.6667	39.9167	38.25	38	38.8333	38	40.6667	40.25	41.8333	40.6667	41.1667	38.5	40.6667	42	41.1667	42.9167	40.8333	41.4167	43.8333	43.0833	42.8333	42.75	41.1667	42.5833	40.0833	40.1667	39.8333	39.9167	39.4167	37.3333	36.5	38.4167	39.4167	41.5	41.4167	40.6667	38.1667	38.0833	38.0833	38.4167	38.3333	36.5	36.5833	35.25	35.25	36.1667	35.1667
	20	37	38.3333	38.5833	37.6667	38.5	39.5833	38.1667	40.3333	39.8333	40.3333	39.0833	40.8333	39.8333	42.3333	40.3333	41.0833	43.1667	40.9167	41.1667	43.1667	47.9167	50	50.4167	50.4167	50.0833	49.4167	48.3333	50.75	50.9167	49.5833	47.1667	46.75	46.75	47.9167	49.3333	48.5	48.1667	46.8333	46.8333	44.0833	42.75	41.25	39.4167	38.5833	37.25	39.4167	38.3333	39.4167
	21	39	38.5833	39.4167	38.5	37.75	37.5833	36.3333	37.6667	39.3333	39.0833	37.25	37.75	38.1667	38.1667	38.1667	38.8333	40.0833	40.4167	39.5	44.5833	51.25	56.4167	56.75	58.5833	59.5	58.5	59.0833	60.75	61.0833	59.9167	58.3333	56.0833	56	55.6667	56.3333	54.9167	53.5	50.8333	48.9167	46.75	45.1667	43.25	42.6667	39.8333	38.5833	39.5833	38.5833	40.6667
	22	37	38.25	37.5833	38	36.9167	38	37	38	39.3333	39.6667	38.8333	38.9167	37.5	40.1667	38.8333	39.3333	39.75	38.8333	40.1667	43.1667	50.8333	59.3333	62.1667	65.75	67.3333	69.75	71.3333	71.8333	72.4167	72.6667	70.1667	67.1667	65.1667	63.1667	61.5833	60.5	58.3333	55.4167	53.25	50.25	49.5833	45.9167	44.4167	43.5	41.5	42.25	40.75	41.4167
	23	35.9167	35.6667	36.8333	37.5833	36.6667	36.0833	36	37.1667	36.0833	36.75	36.75	37.6667	38	39.8333	38.75	38.75	38.5833	38.0833	37.6667	42.0833	50.5	58.3333	65.1667	68.6667	72	74.5	77	78.5833	78.75	79.4167	77.1667	72.5	69.9167	69.1667	67.25	65.3333	64.9167	59.75	57.5833	54.4167	54	51.8333	50.0833	47.4167	47.4167	46.8333	45.75	46.3333
	24	36.5	35.25	36.4167	37.0833	36.9167	37.6667	35.9167	35.75	36.5	34.6667	35.75	36.1667	37.5833	37.8333	37.4167	37.5	38.25	36	37.75	42.75	49	58.1667	64.5	68.75	72.4167	75.75	77.75	79.9167	80.6667	81.0833	78.9167	74.5833	72.6667	72.5	70.6667	68	66	61.1667	59.4167	56.75	56.1667	52.75	52.4167	49.8333	48.5	49.4167	49.5	47.75
	25	34.5833	35.1667	34.75	36	35.5833	36.4167	36.6667	35.9167	36.5833	36.25	35	35.5833	36.25	36.8333	35.0833	35.9167	36.0833	36.9167	38.0833	41.3333	49.5	58.5833	65.4167	70.75	74.25	77.6667	80.3333	82.4167	84.25	83.8333	82.3333	79.4167	77.0833	77.5833	74.6667	71.5833	69.75	66.5	62.6667	59.5833	58.1667	55.0833	54.3333	52.0833	50.6667	50.1667	50.1667	50.4167
	26	35.8333	36.4167	36.75	36.5	35.5	36.75	37.3333	36.9167	37.0833	36.8333	36.4167	37.9167	36.75	36.0833	35.9167	36.0833	35.8333	36.5	37.1667	39.8333	48.25	57.75	65.9167	70.6667	75.1667	78.8333	81.4167	85	87.25	87.6667	85.75	83.5833	82.1667	81.9167	79.6667	76.5833	72.9167	69.6667	66.1667	64.25	62.5	59.1667	57.5833	56	53.4167	53.0833	51.9167	51.6667
	27	37	35.6667	36.1667	36.5833	37.25	37.1667	36.9167	36.5833	36.8333	35.3333	36.1667	36.3333	36.8333	36.0833	36.4167	36.4167	37.9167	36.4167	37.6667	41.3333	48.9167	58.5833	67.25	71.9167	77.5833	80.4167	83.5	87.0833	89.75	89.3333	88.1667	86.9167	84.3333	83.5833	81.5	78.8333	76.5833	74.25	70.25	65.9167	64.3333	61.8333	59	58.1667	54.4167	53.75	53.5833	53.0833
	28	36.75	36.5	36.25	36.9167	37.4167	39.0833	38.1667	38.4167	36	35.4167	36.0833	37.1667	38.6667	37.8333	38	36.5833	39.5833	39.1667	39.75	41.9167	48.75	58.6667	67.75	71.5	78.0833	81.0833	84.75	87.8333	90.4167	90.4167	89.1667	87.9167	87	85.3333	84.1667	82.0833	79.5	76.3333	72	68.3333	67.1667	63.6667	61.6667	58	56.25	55.5	53.9167	55.1667
	29	34.3333	35.1667	35.4167	36.4167	36.5	36.5833	37.5	36.5833	35.8333	35.1667	36.9167	36.25	37.5	37.8333	37.1667	38.6667	40.25	40.3333	39.6667	42.1667	48.8333	57.25	67.0833	73.25	77.4167	82.3333	86.4167	89.3333	91.4167	91.8333	92.25	90.8333	87.9167	87.9167	86.1667	84.1667	82.25	78.5	75.0833	70.4167	67.75	64.9167	62.6667	60.1667	57.6667	56.5833	57	56.8333
	30	35.9167	35.4167	36.3333	38.1667	37.6667	37.3333	38	38.25	37.75	37	38.0833	38.0833	38.6667	36.4167	36.3333	38	38.75	39.4167	39.3333	40.75	48.4167	56.3333	64.0833	70.9167	77.0833	82	85.8333	90.25	92.1667	92.25	92.5	91.6667	90	89.9167	89	86.3333	84.75	81.3333	77.5833	73	70.75	66.6667	65.1667	63	60	59.4167	58.8333	58.1667
	31	36.25	36.0833	35.75	37	37.0833	36.0833	37.4167	36.75	37.75	36.0833	37	36.5833	37.9167	38.25	38.1667	38.5	39.4167	39	37.1667	39	46.4167	53.4167	61	68.5	75.5833	80.6667	85.5	89.3333	92	94	94.25	93.5833	92.5833	91.5833	89.8333	87	85.4167	81.4167	77.6667	75.5	72.5833	70.5833	68.6667	65.0833	62.0833	62.75	61.0833	61.1667
	32	35.9167	33.9167	34	36.25	37.1667	37.8333	38.1667	38.1667	37.3333	36.5833	38	37	40.9167	40	38.8333	38.4167	38.0833	37.25	37.3333	39.0833	43.75	50.25	56.75	64.5833	73.1667	79.4167	85	89.1667	92.25	94.0833	94.25	93.9167	92.8333	92.25	90.25	89.4167	86.9167	83.9167	80.5	76.5	75.5	70.6667	68.6667	67	64.0833	63.1667	61.1667	62.3333
	33	36.25	36.1667	34.75	37	38.9167	37.8333	39	37.9167	37.5833	38.3333	38.0833	37.1667	40.6667	40.4167	39.6667	39	39.0833	37.4167	35.5833	38.75	41.8333	48.5833	54.5833	62.0833	70.5	76.75	83	88.25	91	93.6667	94.0833	94.25	92.9167	91.9167	91.4167	90	87.4167	84.5833	82.0833	77.8333	76.25	72.3333	69	67.6667	65.0833	64	62.25	62.9167
	34	35.3333	35.75	35.4167	36.5833	37.3333	38.0833	38.6667	37.4167	38.5833	37.8333	38.8333	38.8333	39.75	39.5	40.8333	39	39.5	38.4167	36.3333	37.9167	40.75	47.0833	53.75	60.8333	68.9167	75.5	81.5833	85.75	89.75	92.9167	94.0833	94	93.5	92.8333	93.0833	90.5	88.6667	85.5	83.1667	79.5833	76.5833	74	71.5833	69.8333	68.25	66.8333	65	64.3333
	35	36.3333	35	35.9167	36.0833	37.0833	38.0833	37.8333	37.5	39.75	38.0833	39.3333	40.25	38.6667	38.6667	39.5	38.75	38.9167	37.0833	35	38.0833	40.5833	45.0833	50.8333	55.5833	64.6667	72.4167	78.4167	85.1667	88.75	92.9167	93.25	93.4167	94.4167	92.9167	93.0833	91.3333	90	87.3333	84.5	81	77.8333	75.0833	73.4167	71.25	68.5	69.25	67.1667	67.1667
	36	36.4167	36.4167	36.9167	37.0833	37.4167	36.6667	36.75	37.6667	39.1667	38.5	38.3333	39.4167	39.1667	40.8333	39	38.8333	39.5	37.6667	36.0833	36.9167	39.5	42.75	48.25	54.25	61.25	67.3333	74.6667	82.25	87.5833	90.5833	92.4167	93.1667	93.5	93.5833	93.1667	92.3333	90.5	88.8333	85.6667	82.75	81.5833	77.1667	74.8333	71.8333	70.5833	70.5833	68.9167	68.5
	37	35.1667	35	36.5833	37	38	39.1667	37.25	37.8333	39.5	38.8333	38.25	39.4167	38.6667	38.4167	37.75	37.5833	37.8333	36.75	34.9167	36.1667	38.1667	40.5	45.5833	51	57.0833	63.75	71.0833	79.6667	85.1667	89.25	91.25	92.25	91.4167	91.1667	91.9167	91	89.4167	87.4167	86.1667	84	82.3333	79.25	75.3333	73.9167	71.5	72.5833	70.1667	70.0833
	38	35.6667	34.5	34.6667	36	36.6667	37.6667	37.1667	37.75	39.1667	40.25	41.0833	40	38.9167	37.5	37.0833	38.1667	37.9167	36.25	35.0833	36.6667	37.0833	39.25	42	46.25	52.4167	59.5	65.75	74.5	81.75	85.1667	87.8333	88.4167	88.5	89.9167	90.25	90.4167	89.8333	87.5833	86.8333	83.6667	82.5	79.75	77.9167	77.0833	75.25	75.25	73.4167	72.8333
	39	35.0833	34.8333	35.0833	35.3333	36.6667	37.1667	36.1667	38.3333	40.25	40.4167	41.25	39	39.75	38.0833	36.4167	36.4167	36.5833	35.75	34.9167	35.3333	36.0833	37.4167	38.5833	41.75	47.0833	51.8333	58.25	65.5	74.25	80	83.0833	84.9167	85.9167	87.0833	87.75	88.75	88.5	87	86.0833	84	83.0833	81.3333	79.9167	79	78.4167	77	76.0833	75.8333
	40	35.75	36.75	37.1667	37.5	37.25	38.0833	38.4167	40.5833	42.1667	41.5833	41.4167	38.8333	38.5	37.5833	36.5833	36.75	35.5833	35.5	34.5833	35.0833	35.3333	36.1667	37.4167	39.25	42.3333	46.3333	50.5833	58.8333	66.8333	73	76.25	78.8333	82.0833	83.5	85.8333	85.6667	86.4167	86.25	84.4167	82.75	82.9167	80.75	79.3333	77.9167	78.1667	77.9167	77.3333	77.3333
	41	38.1667	37.1667	38	39.25	39.0833	38.8333	39.4167	40.9167	41.25	41.8333	41.4167	39.9167	37.5	37.3333	36.4167	36.4167	35.6667	34.9167	35.0833	34.4167	34.8333	35.5	36.4167	37.4167	39.9167	42.9167	47.3333	53.5833	60.75	68	71.3333	75.1667	78.1667	81.1667	83.5	85	86.4167	84.8333	85.1667	83.4167	83.4167	83.1667	81.9167	80.9167	80.4167	79.0833	79.0833	78.5833
	42	38.25	37.6667	37.0833	38.25	38.9167	39.4167	40.3333	41.8333	42.6667	41.75	40.5833	38.4167	37.1667	35.5833	35.4167	35.5	34.8333	34.6667	34.6667	34.25	34.75	35	35.5	36.25	38.4167	40.25	43.6667	48.8333	55.25	61.6667	66.8333	69.6667	72.5833	75.6667	77.9167	80.5833	82	83.1667	82.9167	82.0833	83.75	83.5	81.9167	81.8333	80.8333	81.25	80.5833	80
	43	38.0833	38.5	37.5	38.8333	39	39.5	39.9167	42.8333	42	39.8333	38.25	36.8333	35.9167	34.8333	34.5833	34.5833	34.0833	34.4167	34.5	34.3333	34.25	34.3333	34.5833	35.5	36.4167	38.25	40.5	45.25	49.8333	55.5	60.1667	63.6667	66.25	71.3333	73.8333	76	79.4167	80.5	81.6667	82.5833	83.5833	83.0833	81.3333	81.3333	81.25	81	80.9167	82.0833
	44	39.3333	39.3333	39.4167	39.5833	40.4167	41.3333	41.75	41.9167	42.4167	39.4167	38.4167	35.75	34.5	34.1667	34.1667	34.3333	33.9167	33.5	33.8333	33.6667	33.8333	34	34.4167	34.5833	35.4167	36.75	39	42.1667	46.8333	50.75	55.3333	58.25	60.5833	65.6667	68.75	71.0833	75.4167	79.5	80.5	81.8333	82.9167	83.3333	82.6667	83.3333	82.25	82.3333	81.8333	83.75
	45	37.6667	38.5833	38.25	38.9167	40.1667	40.8333	41	41.75	41.0833	38.6667	37.25	34.6667	34.0833	34.1667	34	34.3333	33.6667	33.75	33.75	33.75	33.8333	33.9167	34.1667	34.5	34.6667	35.8333	37.3333	40.9167	44.5833	49	52.25	54.0833	57.9167	60.9167	63.5	68.0833	72.9167	77.1667	80.1667	81.25	82.75	84.25	82.75	84.1667	82.9167	82.25	82.3333	82.75
	46	37.75	38.4167	39.1667	39.0833	40.5833	40.1667	40.5833	41.5833	40.1667	38.3333	36.1667	35	35	34.5	34.3333	34	34	33.75	33.75	33.4167	33.75	34	33.9167	33.8333	34.3333	35.3333	36.9167	39.9167	43.3333	46.75	51.25	52.0833	54.4167	58.1667	61	66.3333	71.1667	75.5	78.5	79.3333	81.75	82.9167	82.4167	83.1667	82.5833	83.1667	82.8333	82.3333
	47	38.4167	38.9167	37.5	40.5	40.75	40.8333	41.1667	41.6667	40.25	37.4167	35.5	34.3333	34	33.5	33.9167	33.5833	33.5	33.5	33.4167	33.5833	33.6667	33.6667	33.75	33.9167	34.3333	35.5833	36.8333	39.25	42.4167	46.5833	49.75	51.25	54.0833	55.5	59.1667	63.6667	68.75	73.0833	76.1667	78.6667	81	82.4167	82.8333	84	83	83.5	84.25	83.5833
	48	40.6667	40.5	39.5	40.5	40.8333	40.1667	41	40.9167	38.8333	36.5	35.5	34.5	34.1667	33.8333	34.3333	33.8333	33.5833	33.75	33.4167	33.25	33.3333	33.4167	33.6667	33.5833	34.4167	34.9167	36.6667	38.5	41.0833	45.1667	47.9167	49.5	51.5	56.1667	58.25	63.4167	67	71.5833	75.5	77.75	80.0833	82.4167	82.1667	83.6667	82.9167	83.75	84.4167	83
	49	39.0833	39.0833	39.0833	40.3333	39.75	40	40.0833	39.75	39.5833	38.0833	36.25	35.25	34.4167	34.25	34.1667	33.4167	33.5833	33	33.0833	33.25	33.3333	33.4167	33.5833	34.0833	34.6667	35.5	36.8333	39.4167	42.8333	45.75	48.3333	50.5	51.6667	56.4167	58.5833	63.1667	66.4167	71.4167	75.8333	77.5833	79.8333	80.75	82.4167	84.0833	83.25	84.1667	84.5833	83.8333
	50	38.5	39.5	39.5	40.3333	39.5	39.1667	40.5	39	38.4167	37.0833	36.4167	35.9167	34.4167	34.5	33.8333	33.75	33.75	33.5	33.4167	33.3333	33.5833	33.4167	33.5	34.25	35	36.0833	38.0833	40.75	44.0833	47.4167	50.4167	52.6667	54.9167	58.25	60.6667	65.3333	67.5833	71.4167	74.9167	77.5	79.4167	80.0833	82.5833	84.25	84.1667	84.4167	84.3333	84.8333
	51	38	38	37	38.3333	38.1667	39.4167	40.25	38.5833	39.0833	37.0833	36.8333	34.9167	34.8333	34.0833	33.6667	33.3333	33.75	33.4167	33.1667	33.25	33.5833	33.4167	33.75	34.5	35.4167	36	38.0833	41.0833	44.8333	48.1667	52.1667	54.5	56.3333	59.4167	61.3333	64.5	67.8333	71.5	75.5833	77.6667	79.0833	80.9167	81.4167	82.75	82.75	83.9167	83.8333	84.0833
	52	38.0833	38.25	35.5833	37.3333	37.5833	38.75	39.1667	40.5	40	39.1667	39.3333	37.75	36.8333	35.1667	34.75	34.0833	34	33.5	33.4167	33.0833	33.25	33.5833	34.0833	35.3333	36.1667	37.5833	39.5	43.8333	48.0833	51.4167	54.25	57.5833	58.8333	61.5	64.0833	67.9167	69.6667	72.75	76.25	77.9167	80	79.8333	81.3333	81.9167	82.0833	82.8333	82.75	83
	53	37.1667	37.5	37.5833	37.6667	37.5	38.6667	40	40.4167	39.9167	39.25	39.25	37.1667	36.75	35	35	34.5833	34.3333	33.1667	33.4167	33.5	33.0833	33.75	34.25	35.5	36.8333	39	41.3333	45.5833	50	54.1667	57.1667	59.4167	61.75	64	66.75	69.25	71.5	74.6667	76.9167	78.25	80	81	81.0833	80.8333	80.8333	83.0833	82.6667	84.25
	54	37.75	37.5833	36.6667	38.6667	38.4167	38.5	40.5833	41.1667	42.1667	41.6667	41.4167	39.25	37.5	37.0833	36.6667	36	34.75	34.1667	33.6667	34	33.6667	34.25	34.9167	36.25	37.5	40	43.5833	47.75	51.5	56.1667	59.5	62.1667	64.0833	66.75	69.1667	72.3333	74.1667	75.0833	76.3333	79.1667	79.5	78.5	80.1667	81.4167	81.0833	80.0833	81.4167	83.25
	55	35	37.1667	36.75	37.1667	37.5833	37.5	38.75	41	42.6667	41.8333	40.25	38.8333	37.4167	37.0833	37.4167	37.0833	36.4167	35.5	34.8333	35	34.9167	35.5	36.9167	38.5833	39.6667	42.5	46	49.75	53	58.8333	61.9167	64.75	66.0833	68.25	70.75	73.0833	75.1667	75.3333	76.75	78.25	78.4167	78.3333	79.5833	79.5833	79.8333	79.5	80.1667	80.3333
	56	34.5	34.9167	34.1667	35	36	36.25	38	41.25	40.8333	40.8333	41.1667	38.1667	37.5	36.4167	36.4167	36.4167	35.8333	34.4167	34.9167	34.8333	35.6667	36.4167	37.5	39	40.5	43.3333	46.6667	51.4167	56.25	61.3333	63.4167	66.5	68.1667	70.4167	74.0833	73.4167	75.6667	75.5	75.6667	76.25	79.1667	76.9167	79.5833	78.75	78.4167	79.1667	79.75	80.5
	57	35.4167	35.5	34.6667	36.1667	35.3333	35.8333	38	40.3333	40.3333	40.5833	40.75	39.5833	38.25	37.0833	36.6667	36.5833	36.1667	34.5833	34.9167	35.0833	36	36.5	37.75	39.4167	41.4167	44.9167	48	52.6667	56.9167	61.3333	63.75	66.3333	68.4167	70.8333	73.0833	73.8333	75.0833	76	75.3333	77.75	77.0833	77	78.1667	76.5833	78.25	78.9167	79.0833	79.5833
	58	34.25	35.0833	35.9167	37.1667	36.9167	37.1667	38.5833	39.5	39.4167	39.9167	41.5833	39.3333	39.4167	38.25	37.75	37.4167	36.8333	35.25	36.1667	36.3333	36.6667	37.75	38.0833	39.4167	41.5833	44.5833	48.0833	52.6667	56.1667	60.5	63	65.5833	68.5	69.5	73	74.75	75.5833	76	76.5	77.1667	77.5	76.8333	77.75	77.4167	76.5	78.0833	78.0833	78.5
	59	34.9167	35.3333	35.5	37.0833	37.25	37	38.3333	39.0833	38.6667	40.4167	41.5	39.6667	39.3333	37.9167	37.75	37.25	37.3333	36.5833	36.8333	37.1667	37.25	37.6667	38.9167	40.0833	42.25	46.0833	49.1667	52.9167	56.75	60.8333	63.5	66.1667	67.75	68.75	72	74	75.25	75.5833	75.6667	76.6667	76.3333	77.25	76.9167	75.5833	75.5	76.1667	77.8333	78.1667
	60	35.8333	35.75	36.8333	36.9167	37.1667	36.8333	39	38.75	38.3333	39.75	40.9167	39.75	38.5833	38.5	37.5833	36.9167	36.1667	36.25	36.5833	37.75	37.6667	38.5	39.75	41.6667	43.9167	47.5833	51.5	54.8333	59	61.4167	66	67.0833	67.75	70.3333	72.25	73.9167	73.4167	74.6667	75	75.5833	75.0833	75.4167	74	73.75	73.8333	74.25	75.3333	75.1667
	61	35.0833	36.0833	35.1667	35	35.9167	35.5833	36.6667	37.4167	37.4167	39.4167	40.4167	39.5	38.9167	37.25	36.1667	35.75	36.75	36.5	36.5833	37.75	38.6667	40	41.4167	43.25	46.8333	49.75	53.8333	56.75	60.25	63.8333	66.25	67.9167	70.5833	71.6667	74	74.8333	75	75.0833	74.0833	73.25	73.1667	72.1667	72.0833	72.5833	71.6667	72.6667	73.5	73
	62	34.0833	34.5833	34.8333	34.3333	36.3333	36.6667	38.5	40.3333	38.25	39.3333	38.8333	38.5	37.9167	35.9167	34.9167	35.25	35.1667	35.4167	35.1667	37.8333	39	40.0833	42.1667	44	46.5	50.4167	51.1667	55.6667	58.5833	60.6667	63	64.75	68.3333	70.5	71	72.75	73.25	73.6667	72.4167	72.4167	71.75	72.75	72.1667	71	69.75	70.8333	70.5	71.6667
	63	34.6667	36.25	35.5833	35	36.1667	37.4167	37.5833	39.3333	38.1667	38.9167	37.75	39.25	39.4167	37.5833	36.9167	36	36.4167	35.9167	36.4167	37.25	38.0833	39.0833	40.9167	43.0833	46.5	50.0833	52.75	55.5	57.3333	59.5	62.6667	64.1667	67.1667	68.25	69.3333	70.8333	71.1667	71.5833	71.0833	71.5	71.5833	71.3333	70.6667	70.1667	69.25	70.3333	69.75	70.1667
	64	35.5	34.4167	34.8333	35.0833	36.4167	36.4167	37.1667	37.5	37.1667	37.5833	37.5	37.5833	39.1667	36.8333	36.8333	36.75	38.3333	36.25	36	37.3333	38.3333	39.3333	40.5833	42.0833	45.8333	47.6667	49.8333	53.4167	54.75	57.0833	59.8333	62.75	63.9167	65.8333	67.5833	66.9167	68.0833	69.1667	67.8333	68.8333	68.5833	68.9167	68.5833	68.5833	68.25	69.5	68.5833	70.5
	65	34.25	34.6667	34.1667	35.1667	36.8333	36.8333	36.6667	38.5	37.1667	38.8333	38.5	39.75	40.25	38.8333	38.0833	36.5	38.5	35.3333	37.4167	36.6667	37	37.8333	39.0833	40.3333	43.5	46	48.25	51.0833	53.4167	55.25	55.3333	59.3333	59.9167	62.75	63.8333	63.9167	64.5833	64.1667	64.8333	66.1667	66.3333	66.3333	66.25	66.75	65.75	67.5833	68	69.75
	66	34.9167	34.5	35.5833	35.6667	37	37.75	36.8333	37.9167	37.8333	39.5833	38.3333	39.8333	38.9167	37.9167	37.0833	37.25	38.25	36.4167	36.0833	37	37.1667	38.25	38.9167	41.3333	41.9167	44.75	46.0833	49.3333	50.5	51.5	52.6667	54.5833	56.5833	58.5833	61.9167	61.75	63	63.25	64	64.6667	63.75	62.8333	65.25	64.3333	63.6667	65.6667	66.6667	67.0833
	67	34.5	35.5833	34.9167	36.4167	37	37	37.5	37.6667	38.5	39.3333	39.8333	39.3333	39.4167	38.0833	37.75	36.6667	37.25	35.5	36.75	37.3333	37.9167	39.1667	39.5	41.5833	41.3333	44.9167	45.8333	48	49.5	51.25	52.4167	54.75	57	58.1667	60.5833	61	61.6667	62.9167	62.9167	63.8333	63.0833	64.3333	64.6667	64.4167	63.75	65.25	65.1667	66.0833
	68	35.4167	35	35.4167	36	37.75	37.3333	37.75	38	39.3333	40.75	39.5	40.3333	39.4167	37.6667	38.1667	37.3333	37.9167	37.1667	37.1667	37.1667	37.3333	37.8333	39.3333	39.6667	41.25	44	45.1667	46.5	48.8333	50.4167	51.5833	53	55.25	57.25	58.25	59.5	59.4167	60.25	60.5833	62	63.4167	63	63.1667	64	63.4167	64.5833	65.5	65.5
	69	34.6667	34.0833	33.6667	34.6667	35.5833	35	36.5	37.25	38.0833	39.5	40.5833	41.4167	40.6667	39.3333	38.25	36.9167	37.4167	36.75	36.0833	36.1667	36.1667	38.0833	38.5	40.5	42	43.0833	45.4167	47.5833	48.8333	50.5833	53	54.5	53.5	56.75	57.3333	57.9167	58.5833	59.5	60.6667	61	62.4167	62	63.3333	63.25	65	66.0833	66.8333	65.9167
	70	33.25	34.4167	34.6667	36.1667	35.6667	36.3333	37.5833	37.5833	37.5833	39.5	39.6667	40.9167	40.1667	37.8333	39	36.5833	37.5	36.6667	36.5	36.0833	35.8333	36.75	38	38.9167	40.1667	42.5	42.3333	44.6667	45.5833	47.3333	49.1667	50.25	49.8333	54.3333	55.5833	56.4167	56.6667	57.0833	59.3333	59.6667	61.0833	62.0833	63	62.5	64.0833	63.6667	65.8333	65.25
	71	33.75	34.3333	34.4167	35.5833	36.5833	36.5833	36.3333	38.3333	39.9167	40.3333	41.3333	40.25	41.4167	39	38.6667	37	38.1667	37.9167	36.6667	35.5833	36	37.3333	38.5833	38.5833	39.5833	42.25	43	42.8333	44.5833	45.6667	48	49.3333	50.25	54.6667	55.5833	54.4167	54.8333	56.5	57	58.5	60.4167	61.6667	62.1667	62.25	62.75	63.0833	64	64.5
	72	33.5833	35.1667	34.9167	34.75	35.9167	36.8333	36.5	37.6667	39.25	40	41.6667	41.1667	42.0833	39.5833	39.0833	39.4167	39.3333	38	36.3333	36.0833	35.5	36.0833	37.75	40.5	39.8333	42.75	44.75	44.1667	46.4167	47.9167	49.8333	51.9167	52.75	54.75	55.0833	54.75	56.4167	57.0833	57.5	58.75	60	61.6667	62.6667	62.25	63	62.5833	64.6667	65.1667
	73	33.4167	34.6667	34.9167	35	36.25	36.3333	37.3333	38.9167	39.0833	39.8333	40.8333	41.0833	41.0833	39.1667	39.1667	38.25	37.3333	36.5833	36.25	36.3333	34.25	35.1667	35.9167	37.25	37.75	39.1667	41.5833	42.0833	44.5833	45.0833	47	48.25	50.5	52.25	52.4167	54.8333	54.25	56.9167	57.6667	60.3333	60.4167	61.75	63.4167	62.25	62.6667	62.75	63.3333	65.1667
	74	34.1667	34.8333	34.0833	35.75	36.25	36.25	37	37.5833	38.3333	38.6667	40.1667	41.6667	41.75	39.5833	40	39.0833	38.5833	37.9167	36.6667	36.9167	34.8333	33.75	36.75	37.5833	39.1667	42.0833	41.9167	42.5	43.9167	46.0833	48.6667	49.3333	48.6667	52.25	52.75	54.5	54.1667	56.9167	58.5833	60.5	61.5833	62.25	63.75	62	62.8333	62.25	63.0833	64.5
	75	34.4167	34.1667	35	35.9167	36.25	36.75	37.4167	38.1667	39.5	38.3333	40.9167	40.75	42.5833	41.25	40.8333	40.5	38.5833	38.5	37.3333	37.25	35	35.3333	36.25	37.6667	37.75	39.5	39.8333	41.9167	43.25	45.5	47.6667	46.4167	48.1667	52	52.8333	53.3333	55	55.4167	58.6667	60.4167	60.75	61.3333	63.6667	62	61.6667	63.0833	63.75	64.9167
	76	33.8333	33.6667	33.4167	34.5	35.5	37.25	36.5833	38.0833	38	39	40.8333	40.3333	41.5	40	40.6667	40.5	39.4167	38.3333	37.5833	37.4167	36.4167	36.75	36.75	37	39.1667	40.3333	40.75	41.9167	42.25	44.0833	45.8333	46.8333	46.6667	50.5	50.8333	52.9167	53.75	56.1667	57.4167	61.6667	61.5833	62.75	63.4167	62.4167	62.5	63.1667	64.3333	64.5833
	77	34.8333	35.3333	34.5	35.0833	34.8333	37	37.5	36.9167	37.6667	39	39.5833	40.0833	40.8333	40	39.4167	40.5	39.6667	37.5833	37.75	37.0833	35.6667	35.8333	36.0833	36.6667	39.4167	40.25	41.8333	42.0833	41.9167	43.75	45.6667	47	47.4167	49.6667	50.4167	52.6667	53.0833	55.5833	58.1667	59.1667	60.9167	62.75	63.25	61.75	60.5833	61.6667	61.8333	62.5
	78	35.3333	35.6667	35.75	35.9167	35.3333	36.1667	37.1667	37.8333	38.75	41	40.4167	40.8333	41.8333	39.4167	38.4167	38.6667	38.6667	38.25	37.0833	36	33.5	33.6667	34.4167	33.8333	36.0833	37.0833	38.3333	39.5833	40.0833	42.3333	44.4167	45.9167	46	49.4167	48.9167	51.5	51.9167	55.3333	56.8333	59	60.0833	61.5833	61.9167	61.3333	61.0833	61.1667	62.5833	62.8333
	79	35.0833	35.9167	35.8333	34.9167	35.75	37.3333	39.5	38.75	39.6667	41.75	41.4167	42.5833	40.5	38.5	38.6667	37.8333	37	35	36.3333	35.5833	33.3333	34.0833	35.0833	35.25	35.9167	36	37.4167	39.0833	39.1667	41.4167	41.6667	42.75	45.25	48.6667	50.6667	50.6667	52.4167	55.5	58.5	60.25	61.4167	62.0833	62.25	60.8333	60.4167	61.0833	61.8333	61
	80	35.5833	35.5833	35.0833	35.8333	35.75	36	36.8333	37.5833	39	40.4167	40.8333	40	39.9167	38.1667	38.6667	37.25	37.4167	36.5833	37.5	36.5833	34.4167	35.1667	33.8333	33	35.6667	35.5833	37.3333	36.1667	37.9167	39.25	40.5833	41.4167	43.5833	47.1667	48.4167	50.1667	52.5833	54.9167	58.25	59.8333	60.9167	61.9167	63.25	63.1667	60.9167	62	62.4167	61.0833
	81	36.25	36.25	35.5833	34.9167	35.5	34.75	36	37.3333	38.75	40.9167	39.0833	39.75	39.1667	38.1667	39.0833	37.6667	38.0833	36	36.5833	36.4167	34.5	35.25	33.5833	33.3333	34.5833	35.5833	36	36.4167	36.75	38.5833	40.5833	42	43.1667	45.5833	46.6667	50.0833	51.9167	55.1667	56.75	59	60.6667	62.1667	63.1667	60.75	62.5	61.0833	62.3333	62.3333
	82	35.1667	34.1667	33.8333	34.9167	34.6667	35.5833	37.75	37.5833	38.6667	39.5833	39.1667	39	38.5	38.1667	38.0833	38	37.1667	34.1667	36.0833	35.3333	33.75	32.75	33.0833	32.3333	33.75	33.9167	35	36.0833	37.5	38.25	40.3333	40.8333	42.1667	44	46.3333	50.9167	51.9167	55.8333	58.1667	58.9167	59.3333	61	60.4167	59.4167	60.8333	60.6667	61.8333	61.5
	83	36.3333	36.0833	35.1667	34.3333	35.5	37.3333	37.4167	38.3333	37.75	39.4167	39.1667	39.6667	40.1667	38.4167	38.5	37.0833	36.25	35.1667	35.5	33.5	32.6667	32.4167	31.4167	31.6667	32.6667	33.8333	33.6667	35.1667	36.75	37	39.9167	40.6667	40.5	43.25	44.9167	47.6667	50.5833	52	54.3333	57	59	59.75	59.6667	60.3333	60	61.3333	61.0833	60.5
	84	36.9167	37	35.8333	37	35	37.75	37.6667	38.6667	38.3333	38.5833	37.6667	37.75	38.6667	36.9167	36.8333	35.6667	35.5833	35	36.8333	33.75	31.3333	31.5	32.0833	32.4167	32.0833	33.6667	33.25	34.1667	35.4167	35.8333	39.3333	39.8333	39.9167	43.3333	43.9167	47.4167	49	52.75	56.25	56.8333	57.5833	58.5	60	60.6667	61.25	62.0833	62.3333	62.8333
	85	36.3333	36.6667	35.5	36.6667	36.3333	36.6667	38.25	38.8333	36.8333	38.25	38.5	39.1667	38.9167	37.25	37.0833	36.3333	36.5833	36.0833	35.0833	33.3333	32.3333	31.6667	32.3333	32.4167	34	34.5	33.4167	34.75	35.1667	36.25	39.5833	39.8333	39.8333	42.5833	44.5833	47.9167	49.3333	53.5833	55.1667	56.3333	57.25	57.75	60.1667	60.0833	61.1667	61.0833	60.5833	60.75
	86	37.1667	37.0833	36.75	37.0833	37	36.5833	37.75	37.6667	37.6667	39.4167	38.3333	38.4167	37.5833	36.6667	36.25	36.4167	37.25	36.5	35.8333	35.0833	32.5	32.5	32.0833	32.6667	32.6667	33.3333	32.4167	32.9167	34.5833	35.25	39.4167	39.25	39.5	42.8333	44	46.6667	48.75	52.5	53.5833	56.0833	57.6667	58.9167	60.25	60	61.3333	61	61.1667	61.9167
	87	38	38.9167	37.5	37.3333	37.0833	36.4167	38.0833	38.5833	38.5833	39	38.5833	38.4167	38.8333	37.0833	37.5	36.75	36.9167	36.4167	36.3333	35.5833	33.3333	32	31.75	31.8333	31.0833	31.9167	33.0833	33.25	34.3333	34.75	37.8333	38.0833	38.5	41.5	43.1667	46	48.0833	51.75	53.4167	55.3333	55.9167	57.1667	60.8333	59.25	60.1667	60.0833	61.0833	60.4167
	88	37.9167	38.75	39.0833	37.5833	37.6667	38	38.6667	39.1667	37.9167	38.6667	39.1667	39.0833	38.6667	36.0833	37.25	36.5	36.4167	36.0833	37.25	35.6667	32.0833	32.25	31.3333	31.8333	31.3333	32.6667	33.0833	34	34	34.75	38.1667	39.0833	39.5	41.6667	42.25	45.4167	47.0833	50.8333	53.5	55.6667	56.0833	57.4167	58.3333	57.1667	58.4167	59	58.6667	58.6667
	89	38.1667	38.25	37.0833	37.0833	36.5	36.9167	36.5833	37.3333	37.6667	38.5833	38.3333	37.75	39.3333	36.0833	37.5833	38	37.5	36.3333	37.5833	35.3333	32.9167	32.5833	33.3333	32.0833	32.6667	33.25	34.0833	34.8333	35.6667	35.5	40.0833	40.75	40.5833	42.3333	44.0833	46.8333	48.9167	51.3333	52.75	55.4167	57.1667	57.3333	58.1667	57.9167	58.5	58.5	59.5	60.5
	90	37.1667	36.4167	35.9167	35.9167	35.9167	36.25	37.0833	36.5833	37.8333	37.5	37.5	37.1667	38.8333	37.0833	37	36.5	37	37.1667	37.5833	35.75	33.25	32.4167	33.4167	34.0833	33.9167	35.4167	35.6667	36.8333	37.6667	38.5	39.9167	40.5833	40.75	44.1667	45.25	47.9167	49.3333	52.5	55.1667	55.9167	56.9167	58.9167	60	58.8333	60.6667	59.3333	60.1667	59.9167
	91	37.4167	37.9167	35.8333	36.9167	37.5833	36.4167	36.8333	36.8333	38.6667	38.3333	39.0833	38.9167	39.3333	37.1667	37.4167	35.9167	36.3333	36.1667	36.8333	34.8333	33.4167	33.6667	32.8333	34.0833	34.25	35.3333	35.8333	35.1667	37.4167	37.75	40.3333	42.0833	41.9167	45.5	46.75	48.5833	51.25	53.3333	54.5833	55.5833	57.25	57.9167	60.75	58.5833	59.6667	57.9167	59.1667	59.4167
	92	37.4167	38.4167	36	37.8333	37.3333	36.6667	37.5833	37.6667	38	38.8333	38.9167	38.5	39	37	37.5	35.1667	35.4167	35.3333	36.6667	34.6667	34.1667	33.5833	32.9167	33.75	34	34.1667	35.1667	35	36	37.0833	39.5	40.1667	40.4167	43.4167	44.75	46.4167	49.0833	51.75	54.0833	56	56.6667	59.8333	59.4167	59.0833	60.1667	58.75	60.75	59.5833
	93	36.5833	37.3333	37.1667	37.1667	36.8333	38	38.75	38.5833	37.4167	38.4167	38.1667	36.75	38.9167	37.25	36.4167	35.75	37.1667	36.5833	36.1667	34.5	33.5833	32.6667	33	32.8333	33.25	34.4167	35.5833	35.8333	36.5833	37.4167	38.6667	40.6667	41.6667	44.75	45.5833	48.3333	50.25	53.0833	56	56.8333	57.5	60.25	60.9167	59.25	59.5	58.6667	59.4167	59.4167
	94	37.1667	37.6667	37.3333	37.6667	37.1667	38.8333	38.75	39.75	40.75	39.9167	39.0833	38.1667	37.75	37.75	37.5	36.25	37.25	36	36.5833	34.6667	32.9167	32.9167	33.5	33.8333	34.6667	35.75	36.5	37.3333	38	40	42.75	42.25	42.8333	45.5	46.4167	49.25	50.5	54	56.0833	56.25	57.4167	59.1667	61.3333	60.6667	60.5833	60.4167	60.1667	60.25
	95	35.8333	36.9167	36.6667	37	36.8333	38.75	38.9167	40.1667	40.5833	40.3333	38.25	39	38.9167	36.75	37.1667	36.8333	37.5833	36	36.1667	35.5833	32.75	32.75	32.75	33.6667	33.4167	35.4167	35.1667	36.8333	37.8333	40.1667	42.1667	43.3333	44	46	45.6667	49	49.75	53.75	55.3333	58.5	57.8333	58.8333	59.9167	60	60.3333	61.0833	61.4167	61
	96	35.0833	37	36.9167	36.9167	37.3333	38.1667	39.3333	40	39.6667	38.9167	38.6667	40.25	38.5	37.0833	36.1667	36.1667	37.4167	36.4167	35.9167	35.4167	32.4167	31.6667	32.9167	32.25	32.3333	34.1667	34.75	36.1667	37.3333	39.8333	43.0833	43.5	44.3333	46.0833	48	49.1667	49.9167	54.0833	55.6667	56.9167	57.0833	59.8333	59.6667	60.25	61.25	60	60.5	61.25
	97	36.1667	36.9167	37.3333	37.6667	36.4167	38.75	40.1667	39.8333	40.3333	40.3333	38.5833	38.5	39.0833	38.3333	36.9167	36.5	36.5	36.5	35.4167	34.5	31.75	32.5833	32.5833	32.75	33.75	35.3333	34.9167	35.25	37.8333	39.6667	42	44	44.6667	47.5	48.25	50.75	51.5	53.9167	57.25	58.1667	58.25	59.5	60.75	59.5	61.5833	60.8333	61.25	60.6667
	98	35.75	36.6667	35.6667	37.1667	36.3333	38.9167	39.75	40.0833	40.3333	39.8333	39.1667	37.6667	38.6667	37.5	37.8333	36.4167	36.5833	36.3333	35.5833	33.75	32.3333	32	32.25	31.75	33.5833	35.3333	35.8333	36.6667	37.5833	39.4167	43.4167	43.5	43.9167	47.1667	47.75	50.5	53.1667	54.9167	56	58.5833	58.5833	58.3333	60.3333	59.25	61.9167	60.5833	61.1667	60.3333
	99	34.8333	35.8333	36.3333	37.3333	36.25	37.75	39.25	41.4167	39.8333	39.5	37.5833	37.0833	37.8333	36.0833	35.9167	35.5	36.6667	35.5	36.3333	35.1667	32.5	32.75	32	31.5833	32.75	34.5	33.5833	35.8333	36	37.25	40.5	41.0833	41.6667	44.5	45	48.0833	51.75	54.0833	56.5	58.6667	57.5833	58.75	59.8333	59.4167	59.1667	59.5833	58.4167	59.1667
	100	36.25	36.25	35.8333	36.5833	36.1667	38.0833	39.5833	41.5833	40.5833	40.6667	40.1667	38	39.3333	37.3333	35.75	34.75	36	34.3333	34.5833	34.0833	31.6667	31.0833	31.6667	30.9167	32.5833	33.75	34.3333	34.1667	35.3333	36.5	38.6667	40.75	39.5	42.6667	44.4167	47.5833	49.8333	52.75	54.9167	55.8333	57.6667	58.75	58.8333	58.0833	58.1667	58.5833	59.9167	59.3333
	101	37.3333	36.9167	35	36.3333	35.25	37.5	37.9167	40	39.25	39.5	38.75	37.5	38.75	36.1667	35.6667	34.3333	34.0833	34.0833	34.4167	34.1667	31.25	32.25	31.1667	30.5	32	32.9167	32.5	33.1667	33.75	35.6667	38.8333	39.4167	39	40.8333	41.8333	46.1667	47.4167	50.9167	53.3333	55	56.3333	57.25	58.75	57.75	57.8333	58.25	58.3333	58.8333
	102	37.5833	37.1667	35.5	35.3333	35.0833	35.5	37.1667	37.4167	37.5	38.5	38.4167	37.0833	38	35.8333	35.1667	34.75	35.4167	34	35.25	33.0833	31.75	31.5	31.5833	31.4167	32.5833	35.4167	36	36.4167	36.8333	37.8333	39.5	40.5	42.6667	43.5833	43	45.3333	48.5	49.75	54.1667	55.5833	56.25	57.8333	58.8333	59.5	58.0833	57.4167	58.8333	59.25
	103	36.6667	36.4167	35.1667	36.25	33.8333	35.4167	36.5	38.25	39.1667	39.5	39.5833	37.3333	37.5833	35	34.5	33.1667	34.25	33.6667	34.6667	33.1667	32.1667	31.0833	31.0833	31.25	33	33.75	35.6667	38.3333	37.25	37.0833	41	43.25	42.8333	44.9167	44.1667	46.8333	49.6667	51.0833	53.4167	56	56.5	58	59.3333	58.3333	57.8333	58.5833	59.5833	60.0833
	104	36.0833	34.75	35.1667	35	34.4167	36.9167	37.3333	38	40	40.1667	38.6667	37.5833	38.25	34.8333	36.3333	34.25	32.8333	32.25	32.5	32.25	31.3333	30.8333	30.0833	30	31.5833	33.1667	34.25	35.5833	36.4167	36.1667	37.9167	40.25	40.3333	42.8333	44.6667	47.5	47.5	49.0833	50.8333	54.5	53.8333	56.4167	57.1667	57.1667	56.5	57.1667	57.5	58.0833
	105	35.5	35.75	35.3333	36.5833	35.9167	36.8333	37.25	38.9167	40.0833	39.6667	39	37.9167	36.6667	35.4167	36.6667	34.1667	33.4167	32.75	33.75	32.4167	29.8333	30.75	30.5833	30	30.5833	32.6667	34.1667	36.3333	35.5	36	39.5833	40.1667	42.5	44.5	45.3333	46.9167	49.0833	51.1667	52.1667	53.5	54.9167	56	55.6667	55.6667	56.75	57.4167	59.0833	58.5
	106	36.5	35.6667	36.3333	36	35.6667	37.6667	38.0833	39.4167	38.25	39.75	37.8333	37.75	37.8333	36.0833	35.5833	34.3333	34.3333	32.6667	33	32.9167	30.8333	29.75	30.5	31.6667	32	33.4167	33.9167	36.1667	37.9167	39	41.75	41.75	42.4167	45.1667	48.3333	50.3333	50.25	52.8333	53.5	55.6667	56.3333	55.4167	55.6667	56.4167	55	57	58.0833	57.5833
	107	35.25	35.25	34.6667	34.9167	35	36.3333	35.3333	37.4167	38.25	38.5	38.8333	37.5	35.5833	36.0833	34.5833	33.8333	34.0833	31.6667	32.9167	31.75	29.1667	30.25	31	30.4167	31.5833	32	33.25	36.4167	36.25	38.9167	40.9167	41.5833	42.4167	46.4167	46.5	46.9167	49.75	50.75	50.9167	53.3333	55.0833	55.0833	56	56	56.5	55.8333	55.75	57.5833
	108	36	37.3333	35.6667	37.0833	36.8333	37.6667	37.5	38.25	38.8333	38.5	37.5833	35.8333	36.4167	36.3333	35.8333	34.3333	34	32.25	33	31.8333	29.75	30.25	30.5833	31.1667	32.1667	32.8333	34.5	36.9167	38	38.8333	41.5	42.3333	42.5833	45.25	45.1667	48.75	49.75	51.5833	51.3333	53.25	55.0833	54.5833	55.1667	55.1667	55.1667	55.0833	56.8333	57.5833
	109	36.4167	36.3333	36.4167	37.8333	37.3333	39.0833	37.9167	38.4167	38.8333	39.5	38.25	37	36	35.1667	35.3333	33.6667	33.8333	32.4167	33.3333	32.25	30.8333	30.25	30.75	32.25	33.25	34.5	36.6667	37.6667	39.3333	40.9167	43.5833	44	45.8333	46.3333	47	50	49.6667	51.5	52.0833	53.6667	55.25	56	57.8333	57.25	56.1667	56.3333	57.6667	59.1667
	110	36.25	36.4167	37.4167	36.75	38	38.1667	37.9167	39.25	38.75	40.25	40.5833	39.4167	37.9167	36.1667	36.75	34.75	35.1667	33.9167	35.1667	34.5833	33.0833	30.9167	32.3333	33.1667	33.5833	34.5	35.5	36.75	37.8333	38.5	41.3333	42.0833	41	43.1667	44.8333	47.3333	48.25	51.4167	52.3333	52.6667	56.3333	56.9167	57.1667	57.3333	55.8333	55.4167	56.1667	55.6667
	111	37	38	38.5	38.0833	38.75	39.0833	39.25	40	39.1667	41.1667	39.3333	39.1667	38.4167	37.4167	36.75	35.3333	35	34.6667	35.0833	33.9167	31.5833	30.25	32	30.8333	31.25	32.75	35	38.1667	37.8333	38.8333	40.8333	42.8333	41.25	43.5833	44.25	47.9167	50.0833	51	53.3333	54.8333	55.3333	55.8333	56.4167	58.0833	57	55.75	56.4167	56.3333
	112	36.25	36.5	37.0833	36.25	36.3333	37.6667	38	38.4167	38.5833	39	38.0833	39.4167	38.4167	36.9167	37.25	35.9167	35.0833	35.25	34.75	34	32.0833	30	31.0833	31.5833	32	31.75	34	34.6667	34.5	38.25	39.0833	40.4167	39.9167	41	44.5	46.6667	47.3333	49.75	50.6667	52.25	53.9167	55	55	55.0833	54.75	53.8333	54	55.0833
	113	36.3333	35.0833	36.75	36.1667	35.6667	36.25	36.9167	37.25	36	37.4167	37.1667	38.4167	38.25	37.4167	37.5833	35.8333	35.9167	36.0833	35.6667	35.75	32.6667	31	31.6667	31.8333	32.3333	32	33.3333	34	36	38	40.25	40.9167	40.0833	43.3333	44.3333	47.4167	48.6667	50.6667	52.9167	54.3333	55.4167	55	56.3333	57.0833	56.1667	55.1667	56.1667	55
	114	35.25	35.75	36.0833	35.9167	37.0833	38.6667	38.3333	38.25	38	37.9167	38.75	38.0833	38.25	36.0833	36.6667	36.1667	36.0833	35.8333	35.25	34	31.75	31.4167	32.0833	32.1667	32.4167	33.3333	33.9167	34.3333	37.0833	38.8333	41.8333	41.5	42.3333	44.6667	45.9167	48.1667	49.1667	51	54.0833	54.75	57.4167	57.75	58.25	57.1667	56.0833	54.4167	55.3333	55.75
	115	35.25	34.9167	35.5833	35.8333	36.0833	37.6667	36.6667	37.25	38.3333	38.4167	37.75	39.4167	39.9167	38.3333	37.25	37.1667	35.4167	35.3333	36.3333	33.75	31.6667	30.8333	31.75	32.4167	32	33.25	34.4167	34.5	35.9167	38.0833	41.0833	41.6667	42.1667	42.75	44.0833	46.6667	49.0833	50.3333	52.1667	53.9167	56.0833	58.25	57.75	57.3333	57.5833	55.4167	56.3333	57.3333
	116	34.5833	34.5	35.6667	35.0833	35.25	36.9167	36.1667	35.8333	36.4167	37.1667	38.9167	39.25	39.5	37.3333	36.5	36.6667	35.5833	35.3333	35.75	34	30.9167	31.4167	31.6667	32.6667	33.0833	34.8333	34.5833	35.25	36	36.8333	40.0833	41.8333	41.25	43.5833	44	45.0833	46.9167	50	51.5	53.5	54.75	57.5833	57.1667	56.75	57.5	55.8333	55.9167	56.8333
		Testing
SEM	Time (bin #)	1	2	3	4	5	6	7	8	9	10	11	12	13	14	15	16	17	18	19	20	21	22	23	24	25	26	27	28	29	30	31	32	33	34	35	36	37	38	39	40	41	42	43	44	45	46	47	48
Training	1	1.50972	1.15264	1.11394	1.60226	1.38325	1.30563	1.59082	1.51153	1.23603	1.408	1.34792	1.36047	1.46736	1.18022	1.41473	1.34575	1.49512	1.35333	1.42297	1.45032	1.56849	1.23544	1.41667	1.30843	1.2228	1.97425	1.79587	1.8677	2.16261	2.02362	1.98413	2.27648	2.09244	1.99194	2.09872	2.17307	1.87658	2.112	1.76166	1.89104	1.73068	1.72814	1.73068	1.70943	1.59082	1.60637	1.4789	1.39692
	2	1.7658	1.56441	1.51068	1.40735	1.39378	1.53373	1.08889	1.26973	1.12439	1.09808	1.08468	1.12699	1.26872	1.0534	1.02882	1.02953	1.02169	1.19636	1.26526	1.2228	1.60454	1.51551	1.69224	1.70096	1.37795	2.01339	1.98348	1.92361	1.8396	1.53707	1.62266	2.21274	2.20073	1.96087	1.98855	1.91524	1.73078	1.69881	1.63064	1.70257	1.75833	1.47543	1.56066	1.57233	1.21681	1.64226	1.47642	1.39443
	3	1.86251	1.46237	1.63568	1.5555	1.53075	1.63523	1.0208	1.12455	1.44325	1.20671	1.17851	1.06169	1.24649	1.11	0.923024	1.13168	1.52213	1.44135	1.14883	1.4177	1.30381	1.46399	1.55973	1.58518	1.33552	1.36208	1.52213	1.59495	1.91514	1.77818	1.69224	1.97675	1.938	1.92428	1.68151	1.59621	1.70343	1.47543	1.36315	1.73585	1.62795	1.39181	1.33607	1.54844	1.61272	1.97527	1.58702	1.68964
	4	1.46237	1.52896	1.44224	1.74592	1.83134	1.83323	1.94816	1.60409	1.98266	1.66436	1.4473	1.28589	1.54181	1.20595	1.27547	1.03024	0.93091	1.18639	1.02669	1.38391	1.01361	1.22996	1.22653	1.46037	1.48322	1.7433	1.76259	1.78771	1.66667	1.43716	1.38113	2.00146	1.53837	1.8148	1.97351	1.93186	1.8397	1.65113	1.53075	1.5323	1.28802	1.21756	1.14389	1.77076	1.53171	1.68097	1.54418	1.44021
	5	1.43716	1.48875	1.41731	1.52177	1.87083	1.69967	1.64281	1.77252	1.79098	1.81721	1.64581	1.55362	1.5876	1.43716	1.60625	1.11394	1.31678	1.12439	1.1566	1.23603	1.03237	0.941257	1.07741	1.62941	1.62885	1.33812	1.72528	1.62345	1.46836	1.61442	1.43716	1.58806	1.87083	1.98413	1.59541	1.64903	1.59712	1.70257	1.88047	1.98266	1.91743	1.65025	1.65743	1.54134	1.6529	1.60534	1.8396	1.67498
	6	1.79047	1.51262	1.52693	1.85149	1.81731	1.98643	1.85907	1.69235	2.07066	2.00975	1.45799	1.55362	1.06376	1.23603	1.25583	1.31567	1.47333	1.24546	1.47642	1.76663	1.76301	1.84961	2.10263	1.98044	1.89644	1.93989	1.48223	1.77128	1.82934	1.66173	1.43716	1.69494	1.79536	1.92893	1.82534	1.76218	1.62402	1.70515	1.93271	2.00684	1.80399	1.64637	1.74163	1.7979	1.67225	1.92124	1.78566	1.55127
	7	1.65996	1.25932	1.73078	1.85464	1.92095	1.74173	1.92931	1.72317	1.98855	1.58806	1.89798	1.20837	1.33812	1.48026	1.38127	1.56008	1.51732	1.48875	1.35441	1.5125	1.4177	1.26164	1.38127	1.27891	1.69752	1.63691	1.92504	1.81882	1.96274	1.82284	1.68412	1.96497	1.8156	1.91981	1.66403	1.83562	1.61714	1.7828	1.8396	1.88591	1.52225	1.25015	1.26584	1.48038	1.43779	1.79047	1.60591	1.39653
	8	1.31052	1.1847	1.5816	1.49304	1.80804	2.07419	1.71626	1.66403	1.83323	1.43818	1.42605	1.55256	1.53837	1.24487	1.23367	1.51551	1.42285	1.25932	1.24487	1.3567	1.45095	1.33826	1.46237	1.50487	1.66875	1.9095	1.99378	1.88251	1.94064	1.80915	1.77293	1.75677	2.00292	2.02425	2.05552	1.92361	1.76839	1.50669	1.63333	1.79943	1.61136	1.65556	1.48715	1.35441	1.45836	1.68618	1.81721	1.62615
	9	1.34588	1.15518	1.38007	1.38655	1.30843	1.76994	1.56674	1.64136	1.80399	1.35778	1.42759	1.57778	1.54655	1.38971	1.21456	1.32935	1.58529	1.07792	1.29439	1.2716	1.13491	1.40735	1.40631	1.34317	1.34317	1.5	1.52177	1.84169	1.96497	1.79943	1.63299	1.97305	1.99222	1.95892	1.8921	1.80267	1.90068	1.57314	1.40631	1.54974	1.49206	1.68802	1.50341	1.45397	1.46836	1.44388	1.48383	1.67662
	10	1.00055	0.976889	0.879427	1.06169	1.32715	1.46337	1.12699	1.12455	1.34588	1.35401	1.25	1.61318	1.67487	1.58241	1.55539	1.67803	1.73289	1.46237	1.04905	1.32122	0.911869	1.14005	1.00055	1.14245	1.38865	1.62176	1.71594	1.99011	1.68151	1.49793	1.64726	1.89683	1.94769	1.89798	1.80672	1.65787	1.78638	1.8396	1.73585	2.29543	1.91791	1.7575	1.76166	1.55068	1.62041	1.46337	1.48322	1.63958
	11	1.32053	1.32715	1.13491	1.12958	1.03661	1.13362	1.07656	1.24839	1.40214	1.27662	1.51443	1.90135	1.72899	1.78689	1.563	1.62885	1.56441	1.4011	1.32605	1.57651	1.2347	1.25598	1.07385	1.23589	1.17789	1.24252	1.55597	1.8507	1.80723	1.74425	1.70257	1.69537	2.03864	2.12846	2.24088	1.78894	1.71466	1.61046	1.34792	1.59952	1.62345	1.2228	1.45799	1.43015	1.62716	1.6508	1.82974	1.75636
	12	1.43372	1.72909	1.30171	1.59541	1.19865	1.33155	1.17167	1.40214	1.42246	1.77499	1.22877	1.26814	1.38113	1.47828	1.314	1.64637	1.51551	1.61996	1.30157	1.28802	1.28816	1.34031	1.39587	1.58806	1.75261	1.73711	1.80267	1.97721	1.8153	1.37649	1.45045	1.36195	1.71199	1.46337	1.41731	1.44287	1.39378	1.88281	1.64581	1.74843	1.55726	1.43576	1.53611	1.32715	1.48038	1.53171	1.58529	1.68964
	13	1.28475	1.15407	1.23662	1.20913	1.23589	1.4177	1.08468	1.05045	1.48814	1.56441	1.30002	1.69224	2.0373	2.0032	1.67934	1.5714	1.48038	1.60226	1.54027	1.212	1.4204	1.61318	1.81731	1.94177	1.87707	1.8677	1.93262	2.02858	2.19282	1.91905	1.76166	1.75386	1.7828	1.86731	1.95443	1.68672	1.69235	1.77045	1.73321	1.83164	1.64192	1.58529	1.71626	1.40019	1.81319	1.66271	1.65732	1.40696
	14	1.32715	1.03643	1.08468	1.30717	1.14883	1.01811	0.964274	1.10223	1.4146	1.62716	1.37649	1.83483	1.67749	1.64136	1.63568	1.65346	1.61951	1.63064	1.37477	1.05686	1.06702	1.56441	1.59712	1.69483	1.81127	2.00365	1.71849	1.95817	1.98413	1.88096	1.60363	1.72698	1.76166	1.73289	1.83533	1.66787	1.81077	1.99011	1.85789	2.03146	1.8396	1.87668	1.56721	1.67312	1.62041	1.61261	1.57605	1.5876
	15	1.26584	0.871914	0.891808	1.38007	1.37117	1.27662	1.55445	1.21154	1.4028	1.51551	1.26742	1.45648	1.51443	1.62795	1.58391	1.42285	1.06014	1.39587	1.25132	1.07538	1.06719	1.53171	1.97675	2.09872	2.11373	2.22098	2.14462	1.9809	1.94365	1.89297	1.86329	1.83214	1.74582	1.69483	1.76466	1.84129	1.46399	1.54122	1.39901	1.97749	2.10636	1.85513	1.63969	1.88281	1.80672	1.42759	1.59907	1.89442
	16	1.1501	1.32398	1.16526	1.27676	1.32177	1.34914	1.90135	1.62795	1.42285	1.34588	1.1501	1.71039	1.68455	2.19815	1.95892	2.02181	1.30451	1.66051	1.40942	1.39587	1.47531	1.81077	2.04267	1.95003	2.09593	2.36291	2.08544	1.67225	1.80602	1.81157	1.54312	1.5131	1.50183	1.78689	1.66348	1.54324	1.79587	1.92504	1.9724	1.87112	1.94694	1.90797	1.83333	1.88047	1.72814	1.59036	1.70182	1.70311
	17	1.2535	0.859034	1.11787	1.14453	1.15912	1.18145	1.65467	1.50474	1.89798	1.57128	1.70343	1.7658	2.2543	1.91562	1.54596	2.02723	1.58241	1.43117	1.71679	1.46836	1.23958	1.36744	1.54596	1.74498	1.87161	2.16591	1.95901	2.08123	2.20935	1.85592	1.94177	1.50584	1.31956	1.55914	1.71466	1.52273	1.68097	1.48531	1.65611	1.58333	1.6945	1.83811	2.01919	1.88639	1.59036	1.54797	1.92504	1.40942
	18	1.26511	1.12699	1.27962	1.26468	1.33155	1.07112	1.3673	1.40942	1.43117	1.25947	1.42503	1.60226	1.65556	1.81882	1.70139	1.83174	1.55268	1.35509	1.69397	1.46798	1.17789	1.38865	1.37477	1.37915	1.67225	1.87746	2.1022	2.02497	1.8975	2.20802	1.94694	1.52213	1.4249	1.5816	1.64848	1.5899	1.23662	1.5977	1.59712	1.43881	1.43525	1.44831	1.49854	1.23367	1.46099	1.3598	1.49304	1.4473
	19	1.49206	1.34968	1.212	1.23589	1.19453	0.975579	1.25423	1.38602	1.38536	1.54324	1.18716	1.30283	1.71807	1.76632	1.72528	2.0771	1.93035	1.97017	1.73237	1.83014	1.57778	1.7274	1.78228	1.52513	1.70343	1.87112	1.94928	2.0229	1.81963	1.92048	1.67716	1.71807	1.45334	1.7658	1.52417	1.57314	1.49267	1.37809	1.37477	1.65467	1.53171	1.4204	1.29043	1.39168	1.34249	1.36944	1.55362	1.65301
	20	0.893446	1.26814	1.43716	1.16854	1.20852	1.38325	1.31289	1.24839	1.06719	1.00146	0.932479	1.23603	1.79709	1.76632	1.78362	1.83084	1.65301	1.80349	1.77746	1.93423	1.68358	1.51503	1.20837	1.3673	1.50766	1.32053	1.70996	1.6108	1.30493	1.28461	1.21576	0.908657	1.08468	1.27891	1.24722	1.16541	1.43525	1.30731	1.17789	1.29932	1.50669	1.4249	1.7658	1.73658	1.35333	1.52597	1.52944	1.60989
	21	1.00728	1.02794	0.969378	1.02527	0.961807	1.17525	1.3388	1.14962	1.34317	1.40214	1.03502	1.58241	1.50972	1.36208	1.67498	1.35778	1.5028	1.80105	1.4054	1.77241	1.72221	1.93941	1.52693	1.46237	1.54418	1.3513	1.44325	1.212	1.0208	1.04346	1.26814	1.09006	1.14962	1.19942	1.07877	1.70343	1.61725	1.66007	1.65908	1.54122	1.57605	1.46337	1.53611	1.49512	1.22877	1.54785	1.96562	1.6945
	22	1.2716	1.24766	1.0914	1.21275	1.0629	1.24839	1.21876	1.25423	1.27619	1.37649	1.34153	1.99148	1.53659	1.24429	1.52033	1.52177	1.15518	1.37915	1.32398	1.59907	1.69062	2.05338	1.50584	1.45334	1.73711	1.66348	1.82013	1.63075	1.44831	1.48777	1.47543	1.36851	1.51455	1.5	1.69051	2.13609	2.14258	1.66173	1.42285	1.61894	1.7137	1.65113	1.57314	1.46049	1.44033	1.33703	1.53171	1.58241
	23	1.24179	1.10422	1.43525	1.32715	1.14708	1.16149	1.27045	1.563	1.54501	1.32715	1.09808	1.28759	1.49854	1.19636	1.52884	1.56195	1.34249	1.49695	1.47791	1.4146	1.68021	1.70568	1.54324	1.65611	1.65169	1.55362	1.41318	1.52597	1.40423	1.2347	1.30843	1.51262	1.52693	1.60181	1.58702	1.8949	1.86329	1.74916	1.32715	1.61442	1.1239	1.23248	1.69914	1.70343	1.62435	1.62176	1.71626	1.88717
	24	1.20852	1.14245	1.11656	1.19008	1.29819	1.24722	1.35441	1.5028	1.65743	1.36583	1.33265	1.41059	1.89055	1.70611	1.49793	1.49316	1.24766	1.29326	1.35333	1.34249	1.46798	1.20852	1.47146	1.58056	1.40214	1.48322	1.64136	1.52693	1.20549	1.25816	1.45736	1.32935	1.48285	1.56487	1.74131	1.79587	1.85907	1.71466	1.77818	1.57407	1.73163	1.69397	1.89827	2.14565	2.20943	1.83084	1.88523	1.77818
	25	1.26742	1.38865	1.15518	1.40696	1.67662	1.63243	1.77705	1.61533	1.71199	1.55256	1.46599	1.77406	1.78064	1.54797	1.5125	1.55068	1.42182	1.32605	1.28119	1.22474	1.61363	1.46736	1.4146	1.43818	1.56476	1.33771	1.50341	1.6108	1.26511	1.33059	1.0909	1.36409	1.24414	1.38642	1.30563	1.58794	1.58241	1.48038	1.4327	1.47531	1.62176	1.65113	1.74131	1.69224	1.4327	1.39391	1.39391	1.25583
	26	1.02953	1.38536	1.37583	1.61725	1.23958	1.48814	1.59678	1.45736	1.40942	1.39391	1.45736	1.43002	2.07842	1.63691	1.64226	1.75334	1.29946	1.2384	1.11542	1.10752	1.28233	1.4011	1.38642	1.54087	1.70954	1.34697	1.40631	0.982299	1.12309	0.823628	0.908657	1.04905	1.15407	1.20474	1.34425	1.65113	1.53361	1.69105	1.45648	1.76249	1.39181	1.46848	1.51732	1.74969	1.66436	1.57314	1.33703	1.68845
	27	1.2307	1.2989	1.48137	1.28233	1.04905	1.4912	1.33155	1.69483	1.68802	1.5977	1.51551	1.38179	1.7476	1.86643	1.55445	1.93941	1.27318	1.34249	1.53611	1.31678	1.4115	1.15518	1.45234	1.39587	1.52693	1.50474	1.38865	0.981369	0.642944	0.698788	0.828053	0.976889	1.13039	1.056	1.07402	1.26872	1.6108	1.84357	1.32053	1.08468	1.02882	1.58529	1.21154	1.17167	1.26396	1.47035	1.65025	1.47233
	28	1.02223	1.08754	1.31831	1.34249	1.21801	1.349	1.14005	1.48322	1.31567	1.66173	1.52117	1.563	1.77128	1.51068	1.87941	1.77489	1.84911	1.69494	1.14883	1.31498	1.38852	1.61589	1.54501	1.34588	1.4011	1.07656	1.09006	0.881088	0.911869	0.763523	0.699833	0.93561	1.02312	1.06513	1.2061	1.22639	1.20367	1.21876	1.24839	1.061	1.37384	0.971825	1.27962	1.20671	1.20837	1.36851	1.49695	1.57605
	29	1.2819	1.46049	1.35657	1.42695	1.38865	1.11787	1.14389	1.4177	1.46848	1.60818	1.66787	1.56195	1.51744	1.60454	1.36315	1.58852	1.38536	1.69105	1.38707	1.73585	1.57697	1.44224	1.72645	1.44325	1.44831	1.02169	0.907047	0.841191	0.865814	0.836835	0.557708	0.850696	1.05323	0.927764	1.09558	0.924804	0.882539	1.03237	1.01505	1.17151	1.28119	1.18763	1.26468	1.16541	0.97032	1.11131	1.23662	1.28475
	30	1.20595	1.32384	1.44388	1.43525	1.18716	0.916068	1.08552	1.20595	1.41667	1.56534	1.59162	1.77406	1.64726	1.49206	1.33333	1.21275	1.43512	1.44224	1.42759	1.58794	1.82364	1.67367	1.5028	1.65113	1.28461	0.917663	1.02241	0.898952	0.975579	0.865814	0.710201	0.846389	0.880258	0.788023	0.931891	0.87693	0.831357	1.09891	0.970885	0.964274	1.19987	1.1278	0.927961	1.25423	1.08821	1.34792	1.23958	1.3567
	31	1.34031	1.57778	1.349	1.22474	0.911869	0.840104	1.15644	1.02936	1.2228	1.35872	1.69537	1.37051	1.47035	1.30493	1.47543	1.33498	0.907047	1.17478	1.19759	1.39128	1.47729	1.53647	1.41214	1.41473	0.976889	0.875261	0.864336	0.841191	0.901591	0.875261	0.720167	0.757757	0.678352	0.678352	0.92005	0.87693	0.773038	0.976889	0.924014	0.997805	1.19376	1.06975	1.01595	0.908657	0.927764	1.13603	0.907047	0.945132
	32	1.38642	1.24649	1.18716	1.11394	0.960476	1.11542	1.27332	1.32949	1.35939	1.6108	1.35509	1.55127	1.63333	1.54371	1.67585	1.65556	1.45736	1.43716	1.10422	1.4177	1.28461	1.44224	1.00055	1.13346	0.988974	0.976889	0.974829	0.833333	0.795409	0.841843	0.689043	0.874216	0.652257	0.718134	0.984344	0.804547	0.954177	1.16776	0.937366	1.04644	1.16038	1.1239	0.948991	0.751217	1.12439	1.41473	1.24546	1.25307
	33	1.10736	1.16667	0.907047	1.04434	1.11	1.01235	0.891808	1.3673	1.28233	1.44084	1.66787	1.64947	1.58299	1.57128	1.64726	1.6508	1.41253	1.35441	1.13603	0.996155	1.15912	1.16149	0.93561	1.38852	1.46649	1.17525	0.948991	0.841843	0.883573	0.779864	0.850481	0.815377	0.80998	0.767343	0.969378	0.764719	0.908657	1.25583	1.32384	0.913671	1.10074	1.07061	1.25307	1.5922	1.59712	1.82734	1.48715	1.97896
	34	1.20063	1.11131	1.12699	0.963326	0.908054	1.07656	1.23662	1.37051	1.60078	1.87746	1.65831	1.40019	1.68964	1.55362	1.53183	1.25889	1.35239	1.24766	1.03732	0.682648	0.859034	1.09408	1.14628	1.37064	1.53075	1.23367	1.07792	1.07792	0.748048	0.714051	0.61028	0.597265	0.650011	0.663369	0.786165	0.802955	0.971825	1.01235	1.1528	0.996155	1.17525	1.48777	1.40214	0.988974	1.47333	1.37809	1.75636	1.73289
	35	1.24839	0.936586	0.932479	1.056	1.12048	1.08333	1.28019	1.50778	1.65025	1.47729	1.54087	1.50183	1.34968	1.32784	1.36851	1.50474	1.28119	1.22041	0.974829	0.93091	0.93873	1.02936	1.02953	1.0629	1.2716	1.41253	1.08468	0.801132	0.903817	0.73424	0.788023	0.730247	0.60788	0.64973	0.795409	0.731497	1.00438	1.09758	1.22176	0.992663	1.12845	1.19987	1.18763	1.14628	1.2384	1.30493	1.31956	1.34697
	36	1.22877	1.38536	0.795409	0.927764	1.08468	1.29099	1.349	1.61046	1.61544	1.47047	1.46599	1.13603	1.42297	1.19392	1.42759	0.990451	1.16038	1.08418	1.01361	0.813582	0.872752	0.999086	1.05738	1.29368	1.28461	1.2819	0.925594	0.93091	0.841843	0.757757	0.709944	0.627116	0.661161	0.786165	0.78267	0.858395	1.07538	0.960476	0.866869	1.01361	0.908657	1.22773	1.19024	1.27905	1.09675	1.0629	1.26396	1.13362
	37	1.28475	1.28532	1.32163	1.38179	1.2716	1.20002	1.12958	1.18531	1.39496	1.71039	1.42797	1.38536	1.4789	1.2535	1.45736	1.04346	1.12845	0.815377	0.892423	0.968057	0.763763	0.945132	0.91507	1.25307	1.17774	0.800904	1.03502	1.10554	1.17789	0.948028	0.773038	0.728242	0.898952	0.855837	0.907047	0.97032	1.14883	1.13732	1.07538	1.04294	0.849837	1.09808	1.08552	1.12309	1.17789	1.16274	1.1009	1.05738
	38	1.14325	0.968057	1.07197	1.11082	1.15343	1.14325	1.11542	1.36944	1.5602	1.65025	1.34249	1.15343	1.01361	1.05062	1.07385	0.862642	1.02509	0.782437	0.797245	0.792878	0.744129	0.900576	0.79839	0.996155	1.07792	1.11542	0.932479	1.14133	1.40735	1.23248	1.01235	0.963326	0.935805	1.01505	1.0208	1.26164	1.15912	1.3598	1.34044	1.49365	1.11803	1.14245	1.09408	1.32384	1.39587	1.08333	0.916667	1.17913
	39	1.07792	0.935805	1.28802	1.10554	1.33552	0.913671	1.06169	1.32453	1.36944	1.50959	1.17774	1.14325	1.0208	1.11656	1.07656	1.25816	0.850481	0.75	0.547122	0.789181	0.848761	0.759684	0.85733	0.900576	1.13989	1.06719	1.12439	1.47146	1.56476	1.32453	1.20474	0.963326	1.05738	0.996155	1.09006	1.10736	1.00365	1.30563	1.34249	1.22355	1.29819	1.09224	1.08468	1.04294	0.859034	0.868554	1.24649	1.16917
	40	0.924607	1.18763	1.09558	1.39181	1.27547	1.2347	1.12439	1.28688	1.60454	1.33265	1.36409	1.07538	0.78267	1.13732	0.778691	0.948028	0.697479	0.71635	0.52531	0.409589	0.477567	0.629443	0.633783	0.815377	0.841191	1.09224	1.03502	1.08889	1.58529	1.51792	1.36195	1.31956	1.20231	1.32398	1.02953	1.04294	0.874216	1.02509	1.056	1.4011	1.17774	1.26511	1.01451	0.911869	0.988974	1.10074	0.849837	1.18099
	41	0.895897	1.08889	1.14453	1.29368	1.06427	1.05479	1.30381	1.224	1.36195	1.22056	1.2228	1.01505	0.573539	0.823628	0.631472	0.686918	0.688247	0.490778	0.351999	0.326128	0.482137	0.514412	0.544443	0.585834	0.720167	0.911869	0.841191	1.24061	1.22996	1.32232	1.26584	1.26757	1.30731	0.997805	0.974079	1.15975	1.0629	0.981555	0.791955	1.05738	1.00055	0.90402	1.12958	1.0914	1.19621	0.924607	1.03643	1.18022
	42	1.46337	1.2989	1.04626	0.884194	1.19865	0.954177	1.07197	1.13362	1.27619	0.978385	0.757757	0.699572	0.663369	0.728242	0.55244	0.605771	0.603353	0.477567	0.374634	0.28292	0.440544	0.435957	0.514412	0.433856	0.667489	0.93873	1.07877	1.31956	1.20474	1.26237	1.32949	1.45397	1.31609	1.01451	0.919851	1.04905	1.30563	1.15912	0.791724	0.958762	0.753889	0.958953	0.954177	0.981555	1.03661	1.18393	1.12958	1.061
	43	1.31498	1.01811	0.986013	1.25132	1.24722	1.18531	0.908657	1.04783	0.948991	0.943584	0.806362	0.763763	0.709944	0.693537	0.565517	0.52531	0.47565	0.368238	0.364748	0.328918	0.330581	0.350438	0.416667	0.48516	0.570664	0.740189	0.784536	1.18022	1.19024	1.08215	1.15912	1.32232	1.21441	1.11869	1.27447	1.09758	1.01361	1.08889	0.896713	0.978385	1.02794	0.991742	1.07877	1.11213	1.19621	1.13684	1.07792	1.22041
	44	1.22951	1.11082	1.22877	1.26742	1.35657	1.1698	1.02223	0.93091	0.900576	0.85733	0.75	0.678352	0.736477	0.427491	0.505814	0.489659	0.368238	0.339849	0.384267	0.286132	0.298632	0.222952	0.302886	0.317036	0.45039	0.573221	0.666667	0.952835	1.08754	1.05045	1.13812	1.24766	1.25234	1.47295	1.24414	1.29255	1.28461	1.17292	1.0051	1.08754	1.06702	0.944358	1.23544	1.061	1.12958	0.875261	0.996338	1.09408
	45	1.40175	1.33703	0.955708	1.0208	1.13362	1.43321	1.15597	1.02223	0.91507	0.741423	0.738211	0.885226	0.573221	0.586146	0.559344	0.442613	0.31063	0.36021	0.293073	0.293073	0.212889	0.182374	0.391802	0.344124	0.374634	0.520065	0.632918	1.11787	1.20231	1.3101	1.14883	1.15644	1.38852	1.33265	1.53373	1.39063	1.47035	1.22176	0.988974	0.973892	1.14245	1.18145	1.07656	1.02241	1.03925	1.11	1.16227	1.31498
	46	1.47729	1.32715	1.13748	0.859034	1.19865	1.39391	1.41667	1.2535	1.23248	0.904828	0.802955	0.725476	0.725476	0.555409	0.65561	0.442613	0.370711	0.398737	0.379962	0.28292	0.238017	0.222952	0.218815	0.175219	0.253629	0.354586	0.583333	0.978385	1.17851	1.04346	0.836616	1.25	1.34792	1.22056	1.48777	1.20671	1.31956	1.14133	0.810205	0.891808	1.19987	1.17774	1.349	1.30171	1.11787	1.20852	1.26294	1.47295
	47	1.20595	1.26396	1.28247	0.872752	1.33812	1.31066	1.27447	1.27962	1.18639	0.859034	0.83858	0.688247	0.768533	0.627116	0.665295	0.472566	0.417105	0.399195	0.330581	0.277705	0.194966	0.194966	0.266968	0.277705	0.280976	0.472566	0.552771	0.833114	0.867501	1.05045	1.0208	1.21441	1.23589	1.29156	1.29382	1.46399	1.36195	1.01361	1.32508	1.00873	1.1239	0.900576	1.25714	1.25307	1.13168	1.39391	1.28802	1.32053
	48	1.41731	1.41576	1.35239	1.31956	1.2301	1.20246	1.29326	1.23589	1.07538	0.734489	0.945132	0.736477	0.610579	0.528431	0.597265	0.469851	0.423626	0.398737	0.28292	0.225398	0.209427	0.225398	0.333333	0.277705	0.48779	0.560323	0.694591	0.845525	0.93091	0.996338	1.09408	1.05479	0.988974	1.15407	1.224	1.13732	1.28873	1.05045	1.19147	1.11656	1.24766	1.1501	1.02669	1.16353	1.30157	1.26164	1.28688	1.46399
	49	1.21801	1.39168	1.23589	1.5323	1.19254	1.39967	1.42285	1.4011	1.01072	0.831357	0.714051	0.472566	0.456836	0.505453	0.610579	0.505453	0.423626	0.333333	0.277705	0.225398	0.270369	0.255781	0.277705	0.372187	0.429198	0.640951	0.828053	0.654215	0.968057	1.13087	1.02598	1.08215	1.14069	1.21079	1.20474	1.29608	1.24649	0.999086	1.2061	1.13087	1.22056	1.2535	1.09808	1.17525	1.05045	1.11148	0.853913	0.952835
	50	1.28475	1.5816	1.34153	1.07877	1.12195	1.29382	1.33607	1.40175	1.13732	1.09408	0.822518	0.720167	0.516893	0.514412	0.528431	0.52531	0.466338	0.434277	0.351999	0.270369	0.25	0.225398	0.205907	0.460025	0.468293	0.595733	0.583333	0.833114	1.02223	1.16901	1.15897	1.17478	1.3598	1.33812	1.36476	1.48383	1.15644	1.30381	1.13087	1.42297	1.16149	0.970885	1.21801	1.22996	1.17541	1.19865	1.13684	0.988974
	51	1.39758	1.39758	1.11869	0.952068	1.03237	1.10339	1.30941	1.19254	1.19376	0.958762	0.854127	0.61028	0.539385	0.573221	0.429198	0.483651	0.52531	0.505453	0.380443	0.307675	0.25	0.190221	0.293073	0.364748	0.539046	0.504367	0.707882	0.804547	0.966546	1.22653	1.30843	1.17913	1.24252	1.41667	1.54181	1.53944	1.33607	1.40955	1.2228	1.33771	1.19987	1.06427	1.02794	1.38007	0.923024	0.813582	0.864336	0.908657
	52	1.30941	1.49304	1.40631	1.43779	0.924607	1.27318	1.31066	1.51068	1.15975	1.32177	0.931891	0.738211	0.615349	0.650011	0.728242	0.533594	0.546119	0.525657	0.351999	0.302886	0.255781	0.406004	0.330581	0.507257	0.469851	0.573221	0.897527	1.13491	1.4115	1.4115	1.49793	1.34357	1.41576	1.37809	1.40214	1.40423	1.35509	1.64136	1.20231	1.38325	1.14708	1.00365	0.956663	1.02794	0.98879	0.905635	0.890783	1.1509
	53	1.22773	1.39705	1.53171	1.35401	1.09157	1.08552	1.16604	1.06014	1.21801	1.16901	1.12439	0.736477	0.841843	0.554092	0.579877	0.466338	0.559344	0.482137	0.307675	0.238783	0.182374	0.238017	0.391335	0.605771	0.591114	1.03591	1.24252	1.46736	1.39967	1.46349	1.48629	1.33155	1.48814	1.35401	1.44831	1.5125	1.48531	1.39758	0.984344	1.24179	1.03308	1.01451	0.840104	0.824515	1.2301	0.85733	0.992663	1.12439
	54	1.22877	1.50766	1.52465	1.53707	1.32163	1.30731	1.45234	1.41576	1.16038	1.09491	1.22877	1.12439	0.769484	0.590804	0.904828	0.621261	0.570664	0.49115	0.445904	0.305888	0.259329	0.351999	0.372187	0.60305	0.678621	0.846389	1.2228	1.41667	1.41989	1.30283	1.36315	1.0051	0.900576	0.841843	1.31066	1.18099	1.1629	1.49304	1.46898	1.34371	1.46649	0.966546	0.981555	1.11656	0.923024	1.17525	1.29819	1.14373
	55	1.1847	1.61815	1.39692	1.37915	1.24179	1.1629	1.29594	1.6728	1.57836	1.31845	1.16149	1.29721	1.05738	0.714051	0.892423	0.853913	0.738211	0.706072	0.450795	0.452414	0.427063	0.555409	0.619788	0.923024	0.971825	0.963516	1.27045	1.38007	1.31678	1.36315	1.22877	1.16149	1.0629	1.27662	1.4177	1.87034	1.5899	1.61589	1.46337	1.38113	1.212	1.02598	1.12048	1.20837	0.974079	1.17292	1.27905	1.37649
	56	1.06856	1.24179	1.08485	1.27389	1.04294	1.26742	1.07877	1.56662	1.51744	1.13748	1.17913	1.06032	1.11148	0.969378	0.85733	0.795409	0.833333	0.440544	0.351999	0.525657	0.532565	0.665295	0.759925	0.883573	1.06856	0.982299	1.03308	1.30941	1.31275	1.1252	1.29932	1.25015	1.32949	1.07385	1.45836	1.67749	1.39653	1.59082	1.5876	1.10736	1.00073	1.03502	1.02509	1.01793	1.23589	1.18778	1.39063	1.16667
	57	1.11394	1.4054	1.37117	1.47146	1.33333	1.32729	1.50341	1.60226	1.46898	1.00638	1.1501	0.919851	0.916667	0.818955	0.811107	0.75	0.746336	0.693274	0.505453	0.519714	0.559344	0.638666	0.642944	0.738211	0.85733	0.985828	0.842927	1.25307	1.18022	1.52273	1.47035	1.39233	1.56008	1.49316	1.74498	1.60454	1.45334	1.62851	1.45397	1.28119	1.34575	1.34968	1.14005	1.36516	1.12439	1.08333	1.16274	1.15897
	58	1.45836	1.36516	1.2535	1.25714	1.41667	1.35778	1.10339	1.06169	1.2228	1.26511	1.16901	1.3101	1.04905	0.978385	0.898952	0.633783	0.714307	0.631472	0.802955	0.635223	0.540738	0.718134	0.676193	0.890783	0.940286	1.03925	1.12309	1.34317	1.46149	1.64059	1.64281	1.37477	1.37277	1.47146	1.55127	1.33155	1.19865	1.37011	1.32398	0.872752	0.797474	0.935805	0.954177	1.11131	1.14644	1.10339	1.2228	1.25598
	59	1.349	1.2307	1.22176	1.26164	1.35333	1.408	1.10818	1.13732	1.54181	1.28461	1.26757	1.69537	1.10422	1.09408	0.804547	0.654215	0.883573	0.955708	0.92005	0.765674	0.728242	0.677543	0.757757	0.797245	0.848761	0.954177	1.05755	1.08063	1.16274	1.32729	1.40436	1.14772	1.52597	1.51443	1.21876	1.26468	1.20474	1.43716	1.24722	0.896713	0.901591	0.923024	0.795409	1.19865	1.08215	1.10884	1.17292	1.43015
	60	1.37596	1.18763	1.13362	1.09675	1.30843	1.34588	1.18099	0.927764	0.904828	1.44224	1.27088	1.31498	1.13603	0.981555	0.940286	0.728242	0.674298	1.02509	0.778691	0.831357	0.666667	0.895897	0.93873	0.792878	0.91507	1.11131	1.22653	1.17167	1.47791	1.42695	1.46299	1.37795	1.35872	1.38179	1.2228	1.51636	1.60625	1.36047	1.21516	1.07656	1.00055	1.27891	0.97032	1.02509	1.16667	1.09808	1.00146	1.17167
	61	1.16901	1.24061	1.14644	1.03308	1.03643	1.09006	1.08821	0.788023	0.850481	1.19254	1.23825	1.36851	1.33155	1.08333	0.855837	0.824293	0.916667	0.996338	0.932479	0.882539	0.917663	1.11476	1.08333	1.23589	1.37809	1.07656	1.41059	1.54596	2.02425	1.6539	1.76828	1.79292	1.4011	1.23307	1.42246	1.62176	1.6177	1.38113	1.43818	1.14373	1.07402	1.17292	0.996155	1.16274	1.3733	1.39128	1.49022	1.72528
	62	1.07792	1.43512	1.27332	1.21756	1.28873	1.44084	1.26179	1.52273	1.39692	1.41731	1.38444	1.4454	1.23233	1.00783	0.709944	0.923024	0.791955	1.10074	1.09424	0.975579	1.08418	1.15644	1.32508	1.23544	1.07402	0.958762	1.10884	1.25889	1.67225	1.74131	1.54655	1.70257	1.4858	1.66711	1.79098	1.67225	1.57871	1.53707	1.43818	1.10471	1.31609	1.13603	1.30283	1.55033	1.55445	1.45347	1.73163	1.59952
	63	1.07877	1.39378	1.34249	1.15975	1.13491	1.49304	1.40214	1.44793	0.91207	1.08333	1.34249	1.26511	1.18639	0.993215	0.954177	1.10422	0.848761	1.17525	1.04206	0.93873	1.27547	1.02223	1.3598	1.21681	1.33498	1.224	0.946485	1.30283	1.32674	1.59998	1.57372	1.7791	1.61815	1.75417	1.88639	1.56954	1.54418	1.6108	1.056	1.01811	1.21801	0.909662	1.13684	1.50972	1.52213	1.45397	1.72814	1.59449
	64	1.0051	1.36409	1.03943	1.08468	1.2347	1.42695	1.17292	1.23603	1.20367	0.993215	1.2301	0.924607	1.32177	0.966546	0.981555	0.932479	0.912871	0.753889	0.931891	1.08418	1.15975	1.0909	1.29819	1.10736	1.30507	1.35939	1.31289	1.33812	1.44224	1.68358	1.37277	1.32053	1.42182	1.40748	1.47333	1.66348	1.49695	1.48334	1.10884	1.09558	0.961807	1.056	0.991742	1.57778	1.31609	1.30843	1.39587	1.48137
	65	1.03643	1.20063	1.07129	0.879427	1.14644	1.25015	1.42554	1.49022	1.20367	1.20973	1.29043	1.4011	1.42182	0.997805	1.06975	1.07402	1.15912	0.842927	1.12439	0.871914	1.06513	1.03379	1.23589	1.32232	1.55268	1.56907	1.32715	1.26396	1.46836	1.36409	1.63389	1.57372	1.45836	1.53075	1.71466	1.83881	1.88823	1.4784	1.47543	1.41576	1.55127	1.15723	0.996155	1.46836	1.3598	1.35441	1.45899	1.41667
	66	1.09808	0.872752	0.984344	0.883573	0.948991	1.10339	1.30731	1.01793	1.05479	1.01072	1.4204	1.15912	1.60078	1.20837	1.27318	1.02794	1.02936	1.03502	0.93873	1.05131	1.07538	1.14373	1.66787	1.58852	1.60989	1.73658	1.77406	1.13684	1.56767	1.66623	1.77458	1.56195	1.89055	2.06713	1.8148	1.8156	1.88329	1.72051	1.66842	1.54655	1.22041	0.905635	1.22877	1.4327	1.27733	0.985272	1.34099	1.38325
	67	1.09558	1.12958	1.05738	1.02794	1.05131	1.1698	1.20002	1.18716	0.828053	1.1933	1.25015	1.36476	1.39587	1.49695	1.64581	1.64014	1.30381	1.04783	1.02223	1.02882	1.57128	1.45849	1.51551	1.73321	1.66051	1.80753	1.44338	1.55127	1.53944	1.83722	1.87112	1.77406	1.97795	1.77664	1.71966	1.73711	1.69278	1.62615	1.31275	1.34697	1.39587	1.21154	1.09224	1.46736	1.31831	1.33703	1.30731	1.41667
	68	1.47035	1.20307	1.19008	1.05686	1.15518	0.962757	1.11656	1.43372	1.25307	1.24766	1.59998	1.30563	1.54027	1.69881	1.5714	1.65963	1.72645	1.41059	1.51068	1.36851	1.44287	1.61363	1.4327	1.54181	1.63064	1.44793	1.38338	1.22056	1.30843	1.27318	1.89442	2.01094	1.86643	1.66348	1.5125	1.36315	1.34249	1.62795	1.09675	1.69967	1.52693	1.66051	1.85316	1.92855	1.47828	1.46537	1.48137	1.4912
	69	1.27733	1.08468	1.10554	0.964274	1.08333	1.09491	1.26179	1.4115	1.04905	1.14133	1.14245	1.2347	1.53135	1.52657	1.54122	1.50669	1.49793	1.15644	1.15518	1.61815	1.45146	1.21079	1.32398	1.37915	1.47395	1.01361	1.44021	1.29368	1.47642	1.43206	2.09636	1.89297	1.8922	1.56476	1.5922	1.29594	1.43716	1.75677	1.75802	1.68151	1.55068	1.69537	1.78934	1.53647	1.37862	1.54027	1.81329	1.83562
	70	1.00055	1.2228	0.893446	0.802955	0.931891	1.14453	1.25932	1.40735	1.26511	0.968057	1.26005	1.21801	1.32949	1.21576	1.53135	1.40735	1.32177	1.09491	1.60818	1.92048	1.59724	1.61985	1.61136	1.43716	1.44033	1.29946	1.29326	1.24839	1.63243	1.28759	1.73753	1.74916	1.50972	1.64637	1.39063	1.2347	1.57651	1.59895	1.62402	1.63836	1.60989	1.61714	1.72952	1.8829	1.79128	1.98533	1.98496	1.90135
	71	1.07385	1.04992	1.0629	1.07656	0.963326	1.04346	1.25423	1.08148	1.47333	1.27733	1.50826	1.27547	1.51636	1.39128	1.3388	1.21275	1.31845	0.981369	1.26237	1.31498	1.46798	1.52657	1.39063	1.46237	1.44021	1.29819	1.47395	1.47642	1.55726	1.41214	1.85986	1.89026	1.39587	1.30002	1.47233	1.35872	1.39914	1.65301	1.68238	1.94928	1.69655	1.51503	1.67585	1.51153	1.31498	1.78228	1.94741	1.84208
	72	1.18639	1.04644	0.859034	1.16776	1.05738	1.17789	1.19024	1.37011	1.34357	1.26814	1.46099	1.63165	1.67487	1.63064	1.25932	1.4115	1.57372	1.27733	1.55597	1.73658	1.71039	1.50183	1.58702	1.35239	1.15912	1.38007	1.45736	1.3653	1.37477	1.86094	1.53849	1.45736	1.48223	1.30381	1.40735	1.57314	1.51153	1.80915	1.65124	1.78474	1.7975	1.64459	1.42759	1.52117	1.5131	1.64226	1.70825	1.75594
	73	1.15644	1.13168	1.07792	1.15975	1.20231	0.893446	1.27045	1.43716	1.39168	1.18408	1.21215	1.19865	1.51153	1.6776	1.53659	1.2535	1.3101	1.33812	1.46537	1.32784	1.4177	1.52417	1.212	1.30941	1.47729	1.49316	1.58333	1.47531	1.48026	1.65113	1.50826	1.55068	1.63612	1.72391	1.8396	1.86103	2.10289	2.07771	1.74969	1.83214	2.40879	1.69914	1.5028	1.42182	1.40696	1.48715	1.5102	1.39914
	74	1.30507	1.01091	0.924607	1.11131	1.00347	1.12048	1.2307	1.50766	1.17851	1.11213	1.27332	1.41007	1.57871	1.75584	1.69278	1.34357	1.41667	1.20837	1.34099	1.56849	1.66184	1.49988	1.38642	1.51732	1.66007	1.70943	1.65467	1.52705	1.53552	1.65908	1.87551	1.55973	1.70825	1.66348	1.70686	1.69321	1.66886	1.70257	1.71966	1.79383	2.0643	2.06005	2.03002	1.82013	1.5816	1.35872	1.63691	1.52513
	75	1.44224	1.3653	1.00438	0.940286	1.06702	1.02223	1.17525	1.39391	1.36315	1.20913	1.4177	1.27088	1.47828	1.48519	1.20002	1.14133	1.37477	1.20852	1.29326	1.47233	1.36262	1.30002	1.29594	1.73711	1.52117	1.72317	1.5714	1.7575	1.47333	1.5816	1.89413	1.80267	1.77664	1.97425	1.91981	1.89258	1.78934	2.1894	2.08588	2.05863	1.86721	2.04339	1.80399	1.88329	1.54371	1.69827	1.82924	1.349
	76	1.35239	1.10554	1.13087	1.26294	1.06856	1.0208	1.28802	1.49206	1.36047	1.44793	1.56954	1.69105	1.38338	1.34643	1.35939	1.17292	1.14245	1.15343	1.30493	1.36516	1.30381	1.42285	1.32715	1.50341	1.45347	1.36583	1.54122	1.47729	1.53552	1.66436	1.84367	2.0516	1.76052	1.86966	2.10298	1.77653	1.81319	2.25916	2.01774	1.88872	1.98855	2.05649	1.83164	1.94769	1.72062	2.00839	2.21108	2.12846
	77	1.19024	1.20671	1.03379	1.05045	1.2384	0.917663	1.15026	1.45234	1.35939	1.39653	1.39901	1.54596	1.39705	1.31345	1.26973	1.64947	1.23662	1.14373	1.2228	1.10736	0.908054	1.24781	1.28688	1.48087	1.52597	1.99148	1.44033	1.70943	1.69827	2.09732	2.04982	1.98533	1.82764	1.75469	1.84119	1.83533	1.59162	1.98413	1.88833	2.14087	1.93262	2.02064	1.56942	1.94769	1.58241	1.82974	1.98643	1.46848
	78	1.39758	0.931891	1.22996	1.01505	0.851555	1.04083	1.22176	1.04083	0.73424	1.11082	1.15264	1.24193	1.3567	1.43206	1.46337	1.48875	1.17603	1.44831	1.12048	0.924014	1.03943	1.32232	1.43206	1.23367	1.2228	1.28461	1.69709	1.75584	1.75833	1.71594	1.46736	1.75833	1.80723	1.90902	1.68964	1.70954	1.99515	2.03263	2.11822	1.61499	1.60625	1.80349	1.90902	1.95565	1.54027	1.70182	1.67312	1.36851
	79	1.35441	1.31609	1.47345	1.08468	1.10471	1.13684	1.12195	1.10074	0.909662	0.875887	0.946485	1.38113	1.53469	1.61725	1.5131	1.34153	1.24839	1.30787	1.20063	1.30941	1.27389	1.31052	1.23589	1.28119	1.3598	1.44287	1.65996	1.4177	1.74173	1.8975	1.74383	1.68964	1.58702	1.4789	1.63746	1.84724	1.87502	1.88523	2.2682	1.88203	1.70686	1.84516	1.90519	1.89451	1.58056	1.79861	1.94177	1.7828
	80	0.991742	0.946485	1.07792	0.971073	0.932479	0.924014	0.927961	0.900576	1.0909	0.951107	1.4784	1.27389	1.27662	1.03943	1.2716	1.16149	1.10471	1.31609	1.32177	1.28233	1.26396	1.28475	1.51551	1.49854	1.55973	1.27547	0.94745	1.33607	1.23233	1.47828	1.53075	1.53075	1.4115	1.563	1.14373	1.63075	1.44831	1.89055	1.80753	1.5899	1.69914	1.67225	1.75	1.84921	1.79943	1.94064	1.73742	1.35333
	81	1.34575	1.06702	0.961807	0.875887	1.05479	0.923024	0.977824	0.787327	1.11394	1.13732	1.36516	1.25234	1.44338	1.37277	1.46337	1.35401	1.04905	1.21154	1.31609	1.4115	1.31956	1.24061	1.28688	1.30227	1.40942	1.20474	1.11082	1.26973	1.34357	1.46237	1.51636	1.63389	1.48531	1.75334	1.29664	1.65996	1.25234	1.74341	1.63333	1.81127	1.84724	2.0771	1.70954	1.73321	1.76259	1.69827	1.77045	1.23544
	82	1.10752	1.17541	1.0051	0.900576	0.948991	0.954177	1.0208	1.32715	1.18839	1.16526	1.38127	1.53135	1.3567	1.20246	1.08333	1.44894	1.03379	1.39705	1.20474	1.05131	1.10074	1.30381	1.16149	1.16227	1.16526	1.32605	1.45598	1.51153	1.68195	1.72899	1.53707	1.6776	1.51551	1.61499	1.61589	1.72476	1.39063	1.73753	2.1113	2.1874	1.61951	1.86692	1.95668	1.87424	1.79546	1.53611	1.63969	1.50972
	83	0.986754	1.07656	1.19024	1.14325	1.04783	0.916068	1.28802	1.41007	1.48715	1.34249	1.45849	1.5131	1.70096	1.43308	1.45548	1.18393	1.45535	1.5714	1.14772	1.17789	1.07741	1.11787	1.13603	1.15975	1.5876	1.38971	1.57929	1.50487	1.44325	1.38707	1.60169	1.83134	1.59541	1.53647	1.27662	1.50729	1.32605	1.38179	1.42759	1.39758	1.46299	1.96934	1.9026	1.98164	1.88096	1.92931	1.98413	1.9312
	84	1.29819	1.20671	1.18778	1.18223	0.904828	1.10339	1.02169	1.45397	1.6312	1.49695	1.41214	1.36409	1.31122	1.28688	1.41473	1.43779	1.44224	1.57651	1.33498	1.35657	1.1698	1.40436	1.10074	1.18145	1.4146	1.22474	1.40735	1.51744	1.38852	1.61996	1.48777	1.70954	1.67749	1.4204	1.48715	1.25932	1.29326	1.55914	1.59438	1.36744	1.68618	1.4454	1.53897	1.89798	1.99369	1.77241	1.72019	1.50097
	85	1.05131	0.912871	1.01955	1.03308	1.05825	1.16604	1.34357	1.37915	1.50487	1.29932	1.04644	1.5555	1.4115	1.22877	1.17151	1.37117	1.47333	1.38536	1.38113	1.29664	1.37011	1.49561	1.50243	1.30493	1.47791	1.66271	1.30493	1.44224	1.33498	1.54312	1.38325	1.34588	1.36744	1.28233	1.15264	1.43512	1.42759	1.30381	1.38338	1.43372	1.18022	1.52117	1.47543	1.69914	1.81812	1.87034	1.69827	1.4177
	86	1.05479	1.01793	1.05045	0.94339	1.10554	1.11787	1.2228	1.63299	1.63299	1.52117	1.20307	1.51732	1.02936	0.989713	1.07385	1.31498	1.53552	1.50487	1.25365	1.44831	1.00073	1.50778	1.58518	1.61951	1.52657	1.27389	1.4177	1.27318	1.63064	1.58241	1.48715	1.47333	1.13491	1.17292	0.841191	0.920844	0.98879	1.38655	1.51636	1.59162	1.38074	1.71966	1.55914	1.64903	1.83612	1.6945	1.61363	1.53552
	87	0.893446	1.04206	1.27102	0.931891	1.03219	1.04905	1.47729	1.8148	1.48715	1.28759	1.18022	1.27088	1.08215	1.12699	1.21215	1.24766	1.34792	1.35872	1.3388	1.32605	1.20307	1.2307	1.49304	1.19636	1.13603	1.19865	1.19865	1.08468	1.2989	1.51153	1.65831	1.24649	1.00365	1.2384	1.22056	1.36476	1.31498	1.38113	1.56008	1.70825	1.55068	1.30843	1.21215	1.19376	1.40955	1.39692	1.29255	1.35657
	88	1.03219	0.966357	0.940286	0.932479	1.1239	0.933459	1.39758	1.71636	1.48519	1.18839	1.07129	1.36516	1.34425	1.36409	1.36409	1.31845	1.33155	1.27547	1.27547	1.41214	1.06014	0.923024	1.26005	0.981555	1.32784	1.33224	1.47233	1.49267	1.2989	1.4011	1.32949	1.00055	0.983043	0.880258	1.0629	0.919851	1.12048	1.5602	1.51455	1.48777	1.47233	1.48322	1.19697	1.42092	1.40214	1.1239	1.09224	0.851555
	89	0.828053	0.900576	1.14628	1.24414	0.988974	0.804547	1.32715	1.25307	1.37543	1.55914	1.27389	1.32053	1.16854	1.27547	1.2535	1.22474	1.19392	1.4028	1.27088	1.26005	1.06702	1.24766	1.29099	1.38852	1.21756	1.22996	1.65556	1.31289	1.37543	1.65831	1.70772	1.47333	1.63691	1.50243	1.4177	1.5714	1.13603	1.41834	1.46736	1.38325	1.34153	1.30451	1.18408	1.10736	1.29043	1.0808	1.04783	1.32508
	90	0.695642	0.976889	0.850481	0.788023	0.932479	1.02509	1.26742	1.25932	1.43627	1.61544	1.82374	1.57697	1.4961	1.30717	1.37649	1.51937	1.60226	1.42605	1.4177	1.25932	1.18145	1.37051	1.50766	1.79536	1.42182	1.30157	1.55973	1.54324	1.6728	1.55268	1.86329	1.80267	1.66875	1.56954	1.46736	1.51925	1.38602	1.51744	1.77252	1.87502	1.56849	1.66787	1.6312	1.52513	1.6728	1.48285	1.32398	1.56476
	91	0.932479	1.08737	0.859246	0.865814	0.924607	1.07656	0.8877	0.996338	1.24839	1.22116	1.39168	1.37477	1.29326	1.44135	1.24179	1.14373	1.43372	1.32508	1.01811	1.21456	1.07112	1.34425	1.41059	1.224	1.1501	1.22474	1.24193	1.40955	1.49793	1.72391	1.87941	2.03362	1.63243	1.59082	1.65556	1.80672	1.69224	1.97203	1.78883	1.69397	1.50183	1.72645	1.6108	1.52117	1.53707	1.37795	1.57419	1.45234
	92	1.00783	1.0914	0.97032	0.829817	1.07741	1.25073	1.21801	1.14962	1.45899	1.46649	1.55445	1.30171	1.47791	1.54181	1.2061	1.3567	1.37795	1.05825	1.22116	1.26005	1.27102	1.16776	1.15264	1.4146	1.49267	1.69494	1.67934	1.68845	1.66842	1.67487	2.00183	1.97536	1.80915	1.49793	1.72391	1.61894	1.61533	1.47828	1.54596	1.64192	1.49071	1.63523	1.29255	1.60169	1.66623	1.46537	1.49304	1.60807
	93	1.33812	1.25889	1.16667	0.997805	1.02527	0.948991	0.966357	0.984344	1.3598	1.19376	1.32949	1.07792	1.32605	1.38536	1.22877	1.10471	1.17913	1.37583	1.38971	1.17913	1.27547	1.14325	1.48875	1.6539	1.66875	1.62795	1.69827	1.52225	1.80349	1.56008	1.78362	1.96237	1.86927	1.81882	1.58241	1.70139	1.59162	1.72391	1.32674	1.50972	1.56954	1.47233	1.70343	1.47333	1.38971	1.30002	1.37477	1.70686
	94	0.960476	1.07061	1.16854	1.02169	0.855837	0.921637	0.853913	1.02794	0.970885	1.16901	1.25932	1.10752	1.2228	1.24649	1.13103	1.08063	1.33703	1.11082	1.19376	0.909662	1.02509	1.29029	1.31289	1.16667	1.31122	1.28802	1.44033	1.66403	1.61589	1.51985	1.71114	1.8507	1.90452	1.74425	1.78638	1.48322	1.81409	1.63299	1.70686	1.64403	1.37583	1.66007	1.76301	1.5876	1.40631	1.29594	1.38338	1.62345
	95	0.833333	1.04206	1.17229	0.956663	0.845525	0.93561	0.999086	1.01811	1.26396	1.13812	1.3598	1.0909	0.93873	1.13087	1.16038	0.754131	1.224	1.10422	1.08215	0.984344	1.09675	1.33155	1.82684	1.41834	1.27088	1.60807	1.38865	1.70954	1.91218	1.84921	1.70611	1.9118	1.69018	1.57372	1.29326	1.57372	1.36944	1.39378	1.58852	1.57605	1.65831	1.563	1.6467	1.59952	1.67803	1.47233	1.65908	1.71167
	96	0.916667	1.00146	1.18639	0.748048	1.11082	1.18408	0.962757	1.061	1.06513	1.04206	1.20671	1.22877	1.01091	0.853913	1.04783	1.11542	1.39168	1.09675	0.948028	1.22639	1.02223	1.19085	1.43002	1.32053	1.3486	1.62447	1.65467	2.15991	1.90183	1.8571	1.91285	1.90375	1.67716	1.67662	1.88717	1.64237	1.93262	1.57871	1.90183	1.63243	1.32384	1.7476	1.53707	1.21681	1.20231	1.30227	1.26872	1.60352
	97	0.945132	1.00638	1.22355	1.02882	1.0208	1.06702	0.958953	1.38865	1.45899	1.35509	1.32053	1.17789	1.07112	1.04713	1.14883	1.12065	1.12065	1.30731	1.26742	1.22773	1.29932	1.50766	1.50766	1.44224	1.30717	1.28304	1.56476	1.7575	1.74425	1.85198	1.74634	1.6508	1.70397	1.72486	1.96264	1.86329	1.92285	1.83483	1.66787	1.26757	1.26511	1.19759	1.0914	1.16667	1.18763	1.09157	1.07385	1.33771
	98	1.11787	1.16604	1.13684	1.07538	0.909662	1.0629	1.09006	1.03643	1.69105	1.34044	1.5555	1.17478	1.03024	1.04364	0.960476	0.93873	1.00783	1.09224	0.890783	1.02509	1.11082	1.17603	1.26973	1.28802	1.43716	1.15723	1.60181	1.64014	1.55539	1.65908	2.1713	2.04088	2.00247	1.63612	1.83483	2.05942	1.9605	1.97749	1.84724	1.99515	1.68964	1.4204	1.30563	1.31609	1.26396	1.47729	1.24546	1.41834
	99	1.23248	1.10488	0.933459	0.858395	0.966357	0.946485	1.07112	0.907047	1.20246	1.6539	1.79943	1.44527	1.06169	1.11	0.916667	0.872752	0.920844	0.929535	0.941257	0.935805	1.09824	1.29255	1.45397	1.62435	1.60078	1.44641	1.42695	1.61996	1.81127	1.8148	2.18012	2.03505	1.94591	1.86574	1.90414	2.09523	2.10636	1.94393	1.83333	1.72952	1.65996	1.47531	1.32949	0.954177	1.14389	1.29594	1.28802	1.70783
	100	0.94339	0.911869	1.11803	0.932479	0.736477	0.961807	0.911869	1.29932	1.34249	1.3101	1.82934	1.27733	1.52177	1.35939	1.37583	1.08333	1.14962	1.07741	1.01072	1.10471	1.01883	1.04905	1.22116	1.45836	1.57871	1.48026	1.51213	1.7121	1.72952	1.88057	1.79179	1.76663	1.88523	1.94741	1.83084	1.779	1.93044	1.63691	1.51732	1.18778	1.42246	1.25583	1.20367	1.13603	1.15912	1.16776	1.48814	1.4327
	101	1.21756	1.09675	0.871914	0.646629	0.923024	0.892627	0.879219	1.36262	1.27662	1.50097	1.44021	1.2061	0.800904	1.12195	0.916068	1.03591	1.11131	1.0914	1.11	1.10488	1.01793	0.954177	1.51551	1.19759	1.50341	1.83323	1.5508	1.72656	1.95668	2.29543	2.11891	2.04223	2.14053	1.62447	1.99378	1.8891	2.01774	1.68618	1.51985	1.38391	1.39233	1.72814	1.61714	1.16149	1.29721	1.46337	1.44084	1.41576
	102	1.13732	1.22773	0.864336	0.87693	1.07112	0.736477	0.997805	1.14373	1.29382	1.42503	1.69483	1.01072	0.994135	1.07809	0.871075	0.91507	1.07385	1.09758	1.08333	1.30381	1.22996	1.23248	1.41253	1.20474	1.43308	1.7137	1.85119	1.82284	1.90375	2.22328	1.9761	1.52513	1.83134	1.87034	2.10333	2.2543	2.427	2.02064	1.82774	1.60534	1.44527	1.46149	1.66271	1.26294	1.22877	1.31609	1.52992	1.28233
	103	1.13426	1.12958	0.879427	1.08737	1.13491	1.14628	1.01091	1.16274	1.09157	1.20367	1.16526	1.16227	1.11787	1.20913	1.15407	1.12715	0.993215	1.32232	1.20063	1.06719	1.06169	0.961807	1.21681	1.09408	1.21275	1.45032	1.38602	1.59952	1.95069	2.30012	2.15075	2.00684	1.8891	1.77076	2.1306	2.03011	2.05409	1.85858	1.60625	1.61499	1.36744	1.34425	1.30451	1.15975	1.06169	0.93873	1.09408	1.32163
	104	1.19254	1.21079	0.958953	0.880258	0.831357	1.00638	0.916068	1.06513	1.1278	1.30171	1.2716	1.20595	1.224	1.32398	1.408	1.00783	1.10223	1.17401	1.2301	1.22877	1.30002	0.876096	1.224	1.15343	1.13087	1.38338	1.75417	1.8148	2.10567	2.20678	2.22911	2.31407	2.45009	2.00912	1.75052	1.49805	1.62447	1.49793	1.66886	1.56767	1.31956	1.43206	1.23367	1.16038	1.20246	1.32508	1.30507	1.34249
	105	1.4912	1.10471	1.23662	1.07112	1.23589	1.15912	1.03502	1.24061	1.32163	1.20671	1.46798	1.19008	1.05409	1.38852	1.061	0.978572	0.924607	0.786165	0.911869	1.26511	1.02527	0.993215	1.38007	1.27962	1.35872	1.32122	1.7791	1.72952	2.03802	1.87083	2.13189	2.15584	2.08553	1.60909	1.72952	1.53552	1.85149	2.03083	2.14633	1.98275	1.71199	1.82734	1.6508	1.64637	1.38113	1.28233	1.29932	1.12065
	106	1.34044	1.17478	1.22474	1.05686	1.23544	1.23544	1.20474	1.27547	1.07112	1.31498	1.08889	1.08333	0.968057	0.898952	1.22877	0.931891	1.16854	1.28759	1.03024	1.39901	1.14389	1.07656	1.27447	0.936586	1.13812	1.27088	1.54027	1.68021	2.04079	1.93233	2.2829	1.96264	2.12708	1.94553	2.01602	1.70825	1.93564	1.71466	2.10437	2.26659	2.22164	2.25519	1.96609	2.00611	1.82574	1.51792	1.46736	1.19987
	107	1.19865	0.93091	0.964274	0.932479	0.967302	1.20063	1.13812	1.13087	1.21801	1.16541	1.12845	1.17541	0.991742	0.848761	0.981369	0.952835	1.13087	1.10818	1.06702	1.1501	1.05755	1.15518	1.36476	0.951107	1.02223	1.13812	1.26511	1.58241	1.94544	2.02064	2.25714	1.98487	2.23435	1.87814	1.81731	1.77406	1.8507	2.13395	1.76249	1.86927	1.92504	1.92504	1.66403	1.85907	1.54797	1.39181	1.34357	1.55068
	108	1.08418	0.985272	1.08418	0.996155	0.927961	1.22355	1.22415	1.12439	1.10884	1.22056	1.33812	1.38655	1.17401	1.07197	1.33826	0.962757	1.02169	0.93873	1.01595	1.22653	0.954177	1.04905	1.27547	1.13491	1.54891	1.63165	1.76093	1.95069	2.18514	1.96497	2.04446	2.26659	2.14761	2.08824	1.88057	2.0228	2.05649	1.79943	1.78362	1.90212	2.25714	2.16591	2.09392	1.69666	1.91905	1.7872	1.7476	1.56942
	109	1.02794	1.01595	0.813582	0.913671	1	0.932479	1.21441	0.955708	1.24546	1.24546	1.20595	1.18223	1.29326	1.06719	0.901591	0.751217	0.48516	0.806362	0.774219	1.02794	1.07809	1.02794	1.19987	1.00638	1.25932	1.53944	1.13426	1.27045	1.71594	1.75417	1.76994	1.8153	1.8829	1.84803	1.72952	1.50535	1.63836	1.38865	1.72645	1.92931	1.96934	1.99561	1.8891	1.84674	1.80602	1.36047	1.39128	1.4383
	110	1.27318	1.15518	0.916667	0.806362	1.00146	1.1528	1.14628	1.18145	1.24414	1.13603	1.38536	1.24061	1.29029	1.17292	1.2535	0.91507	1.07402	0.946485	0.773274	1.14628	1.03502	1.02936	1.25889	1.21456	1.67225	1.52513	1.47146	1.61533	1.52033	1.83732	1.79587	1.81721	1.71167	1.51937	1.69666	1.78689	1.59712	1.57314	1.9095	1.91714	1.87161	2.36407	1.93876	2.03191	1.99598	1.68358	1.86966	1.93611
	111	1.24839	1.18223	1.01811	0.93873	1.02509	1.00783	1.28802	1.38918	1.37596	1.30843	1.34317	1.25947	1.224	1.48814	1.11131	0.994135	1.15975	1.2307	1.17525	1.17401	1.21801	1.0208	1.2307	1.2301	1.49988	1.33703	1.1278	1.32949	1.26294	1.61363	2.01057	1.68021	1.53837	1.59621	1.72476	1.77653	1.35441	1.57836	1.70996	1.48531	1.95938	1.70354	1.90519	1.65025	1.66491	1.65113	1.59162	1.55127
	112	1.15897	1.14644	1.10736	0.927764	1.1252	1.28759	1.18839	1.20595	1.13603	1.07741	1.14245	1.16776	1.59254	1.61894	1.45736	1.23589	1.15644	1.16149	1.08333	1.17478	1.16526	0.982299	1.24061	0.900576	1.30563	1.4177	1.25889	1.15723	1.48629	1.38642	1.66436	1.47531	1.80349	1.47791	2.05942	1.81772	1.82334	1.53552	1.53135	1.79047	1.90135	1.70568	1.82974	1.65996	1.69397	1.55832	1.53135	1.39692
	113	1.27733	1.16274	1.07112	0.997805	1.16854	1.17774	1.33155	1.32605	1.05686	1.224	1.27447	1.51732	1.53647	1.32163	1.09808	1.00801	1.14373	1.19865	1.37543	1.43818	1.24134	0.97032	1.04013	1.08754	1.37543	1.38179	1.23899	1.28759	1.48777	1.5323	1.68097	1.38113	1.24179	1.48087	1.76632	1.66436	1.76715	1.71594	1.63064	1.45297	1.68358	2.03766	2.17172	1.98634	1.92361	1.84526	1.72317	1.6177
	114	0.776811	1.11787	1.18022	1.19376	1.13346	1.28304	1.42554	1.34357	1.30002	1.13989	1.20837	1.18022	1.33265	1.04206	0.944358	0.990451	1.10339	1.26526	1.35872	1.42246	1.29932	1.04206	1.23825	1.21576	1.45334	1.19697	1.20474	1.21756	1.48026	1.60909	1.56207	1.72232	1.49756	1.82013	1.75417	1.78894	1.52225	1.50243	1.28802	1.54501	1.7872	2.02064	1.73742	1.74843	1.56382	1.52597	1.69105	1.13732
	115	1.04905	1.00055	0.776811	0.84206	0.991742	1.20549	1.22713	1.32053	1.1278	1.02936	1.056	1.12958	1.38642	1.36262	1.46736	1.34697	1.21441	1.16353	1.3388	1.31831	1.35185	0.892627	1.24179	1.23589	1.21876	1.2535	1.28119	1.25132	1.46337	1.60534	1.54027	1.68845	1.76508	1.60078	1.90596	1.86535	1.77076	1.39233	1.35778	1.40631	1.43206	1.224	1.28119	1.18099	1.19376	1.18393	1.69967	1.54087
	116	0.919851	0.820961	0.787327	0.824293	0.991742	1.0208	0.968057	1.11148	1.07656	1.02669	0.654215	0.778691	1.10884	1.14962	1.19636	1.1847	1.09675	1.2307	1.20595	1.13684	1.20595	1.28688	1.4204	1.33771	1.21681	1.09424	1.03219	1.41667	1.53611	1.70954	1.4177	1.66623	1.69655	1.77406	1.27045	1.56942	1.63243	1.5102	1.72656	1.44033	1.16776	1.63333	1.43627	1.39692	1.4784	1.50778	1.6467	1.40955
C		Testing
Mean	Time (bin #)	1	2	3	4	5	6	7	8	9	10	11	12	13	14	15	16	17	18	19	20
Training	1	66.4033	60.8633	57.3733	56.7083	55.5567	52.3917	52.8667	52.505	49.8533	50.93	50.615	49.8867	50.6867	49.96	50.1067	51.5983	50.465	52.685	50.0633	51.5633
	2	61.6017	60.7333	58.5333	54.4367	53.5517	51.3467	51.395	49.4	47.3483	47.665	46.885	46.4467	48.3117	45.0417	45.9633	47.01	46.4017	47.7217	46.7083	47.1617
	3	58.8433	58.995	59.8533	58.3133	56.1217	53.6817	53.7733	49.755	49.095	49.1183	48.4567	46.5317	47.9583	47.02	47.2333	48.5417	48.6333	49.6133	48.305	48.8
	4	55.9483	53.835	58.7167	59.72	60.4367	57.6883	57.0017	53.9483	51.395	53.1517	51.7717	51.5083	52.7417	50.9983	52.2417	53.2617	52.3867	54.1367	53.045	54.7417
	5	54.8917	53.055	56.3967	59.8867	60.03	58.9533	56.5	54.9417	53.99	55.0033	52.785	51.005	53.1683	50.4617	52.3983	53.9983	52.7733	54.03	53.63	54.0117
	6	51.74	50.0517	54.1133	57.11	59.01	57.585	56.8383	54.2	53.705	53.7517	52.6617	51.2817	53.22	51.09	52.6417	53.4417	53.0167	54.4717	53.175	54.06
	7	51.76	51.045	54.7783	57.6367	56.615	56.525	57.855	55.4	54.3267	55.6983	53.3467	53.005	53.9433	50.5683	53.1183	54.3717	53.665	55.1583	52.4683	54.2167
	8	51.0917	48.7717	50.6483	55.1367	55.9683	55.37	56.0617	55.9183	56.505	56.075	53.8567	53.2117	54.8333	52.1833	54.0333	55.57	53.5683	55.5117	53.3117	53.7567
	9	49.2733	48.18	50.495	53.6133	55.5667	54.92	55.7183	56.59	55.7833	56.8767	54.55	54.95	54.24	53.7333	53.8783	55.31	53.2967	55.8333	53.0383	53.675
	10	50.3033	48.7883	50.96	55.1017	56.87	55.78	57.8267	56.9917	56.245	56.6633	55.5067	55.04	56.1067	54.28	55.4783	57.6933	55.855	55.8683	54.6833	55.6083
	11	49.9017	47.4117	50.285	53.22	55.355	54.7283	55.6517	54.63	54.5967	56.495	55.5533	54.97	55.565	54.2217	54.1367	55.6883	54.6567	56.8317	54.8817	55.14
	12	48.3867	46.0867	48.145	53.45	53.4883	53.64	54.9933	54.12	54.945	55.175	54.83	53.8717	55.465	54.6933	53.8	56.045	55.145	56.3883	52.79	54.9233
	13	49.625	48.7833	49.12	53.7133	54.3333	54.2267	55.3683	54.6383	53.9117	55.7017	54.6217	55.1917	55.735	54.6917	54.9167	56.5233	55.4283	56.2217	54.1483	56.21
	14	47.8133	45.51	48.4883	52.0317	52.015	52.1467	52.93	52.775	53.6083	54.4183	53.6517	54.3217	54.8133	53.4133	54.74	53.845	54.0683	55.0317	53.7033	54.2817
	15	49.7833	47.0483	49.04	53.8517	54.6983	54.13	54.3817	54.19	54.1933	54.8367	54.505	53.7633	55.3033	54.3433	54.6517	56.66	55.2333	57.0067	56.0717	55.3483
	16	51.045	46.8117	49.8067	54.235	54.6467	54.8367	54.7117	55.2683	54.4633	56.6833	54.4467	54.64	56.4433	53.8533	55.71	57.3167	56.63	58.4	56.4683	56.41
	17	50.6467	46.6367	49.6367	52.28	53.67	54.07	54.49	53.57	52.9033	55.4983	53.9633	53.8283	54.8733	54.0483	54.7217	57.1133	56.79	58.935	55.725	56.955
	18	51.0117	47.2767	50.285	54.0617	54.07	54.36	54.5133	53.6967	54.4533	54.4783	54.5567	54.2917	55.31	53.5317	56.07	57.4717	57.605	58.765	56.5017	57.4933
	19	48.455	45.9117	48.6917	52.8483	53.7933	53.47	52.725	52.2983	52.3417	53.36	54.145	52.1983	54.1283	52.4883	55.45	56.62	55.6383	57.085	55.005	56.4717
	20	49.8783	47.1717	49.5433	53.5633	53.775	54.1783	54.5417	53.1733	52.2333	53.765	53.09	53.14	55.5633	53.245	54.29	55.6933	55.8117	57.6267	56.54	56.54
		Testing
SEM	Time (bin #)	1	2	3	4	5	6	7	8	9	10	11	12	13	14	15	16	17	18	19	20
Training	1	0.183602	0.187229	0.194482	0.195374	0.195744	0.203006	0.199299	0.200445	0.197648	0.204143	0.202997	0.203183	0.203204	0.199755	0.199402	0.203334	0.204277	0.201859	0.20301	0.201418
	2	0.192647	0.19176	0.194192	0.200815	0.199079	0.201235	0.201893	0.206163	0.203441	0.205057	0.20803	0.200262	0.202832	0.202662	0.203932	0.203397	0.203331	0.202651	0.202525	0.199846
	3	0.192281	0.195777	0.196132	0.19836	0.201686	0.202059	0.202566	0.201492	0.20623	0.206156	0.204107	0.201893	0.201686	0.205316	0.202346	0.202819	0.202995	0.204561	0.200326	0.202713
	4	0.196386	0.199102	0.195577	0.19795	0.192124	0.195162	0.198187	0.200717	0.202744	0.200033	0.202978	0.198886	0.201168	0.202911	0.203498	0.201701	0.204552	0.204294	0.201731	0.199771
	5	0.199562	0.203415	0.201086	0.192909	0.191234	0.196151	0.194713	0.206073	0.20172	0.202488	0.203508	0.201227	0.199465	0.202749	0.200165	0.204267	0.198991	0.202578	0.202596	0.201434
	6	0.203395	0.20637	0.205756	0.200174	0.196807	0.194547	0.199826	0.200117	0.202358	0.19953	0.201259	0.202318	0.200682	0.202604	0.200634	0.201764	0.199984	0.203117	0.200431	0.204506
	7	0.203442	0.205301	0.198368	0.194792	0.194445	0.192961	0.195997	0.200121	0.202725	0.200513	0.198917	0.204843	0.203875	0.207129	0.199776	0.199373	0.198877	0.203389	0.203137	0.202188
	8	0.203799	0.205868	0.198113	0.193828	0.194943	0.196515	0.190716	0.193432	0.196929	0.197784	0.201108	0.199076	0.200699	0.201727	0.196635	0.19991	0.202657	0.19592	0.205307	0.19988
	9	0.202943	0.206724	0.203745	0.198388	0.194619	0.194621	0.196606	0.197484	0.195367	0.198074	0.200169	0.198988	0.198819	0.197943	0.197799	0.20161	0.200266	0.199617	0.204038	0.196888
	10	0.202363	0.202033	0.201746	0.196779	0.193236	0.192608	0.190424	0.194994	0.197933	0.19716	0.198225	0.198228	0.197328	0.201108	0.196206	0.19923	0.194218	0.195308	0.195459	0.196717
	11	0.205908	0.199719	0.204384	0.193536	0.19043	0.19244	0.190874	0.191552	0.19353	0.191299	0.198007	0.197543	0.194936	0.19784	0.199449	0.198061	0.197523	0.196818	0.197569	0.19889
	12	0.199036	0.205294	0.199709	0.197117	0.196013	0.193339	0.192552	0.195722	0.198083	0.196324	0.199089	0.195622	0.19416	0.196545	0.20084	0.197757	0.20018	0.195628	0.197374	0.19765
	13	0.206518	0.201593	0.198712	0.195021	0.193367	0.187974	0.194956	0.19477	0.196016	0.195513	0.197272	0.197394	0.195971	0.199381	0.194838	0.193626	0.19726	0.197799	0.19815	0.190394
	14	0.200088	0.204134	0.204474	0.198904	0.19164	0.196405	0.197433	0.195898	0.197515	0.195932	0.200415	0.195242	0.195751	0.199903	0.198517	0.196888	0.200126	0.192143	0.198168	0.19482
	15	0.202619	0.204917	0.200212	0.193531	0.193953	0.193697	0.194017	0.196855	0.195496	0.194582	0.199058	0.195768	0.196269	0.195977	0.197089	0.198587	0.194471	0.190612	0.196705	0.194895
	16	0.196661	0.200665	0.202431	0.19565	0.192282	0.18949	0.190651	0.195444	0.196359	0.196135	0.198405	0.195694	0.196183	0.198072	0.194116	0.194439	0.196185	0.190761	0.196309	0.192298
	17	0.198555	0.204468	0.198909	0.19882	0.199758	0.194565	0.197732	0.199187	0.19961	0.199327	0.198255	0.200324	0.197124	0.200429	0.19739	0.200165	0.197718	0.198353	0.195888	0.194857
	18	0.19989	0.203067	0.205225	0.200306	0.197218	0.195235	0.195292	0.198753	0.197378	0.198213	0.19539	0.196622	0.195609	0.198045	0.195689	0.193162	0.19852	0.192832	0.196301	0.191876
	19	0.199513	0.199725	0.202777	0.198702	0.197349	0.198157	0.194273	0.199427	0.199688	0.19827	0.200228	0.198424	0.201982	0.200749	0.197992	0.196931	0.197603	0.19366	0.197753	0.193593
	20	0.198164	0.204424	0.205683	0.19715	0.200775	0.194984	0.195197	0.203347	0.197693	0.200564	0.197184	0.196178	0.197276	0.202401	0.196297	0.195739	0.202362	0.199199	0.199076	0.198251
[truncated: 68 more columns]

## Sheet: Fig. 9
A
	Interval		Bin (time)
	1.5s	PC1	-19.0051	-20.3992	-21.6036	-22.4801	-23.2506	-23.8933	-24.6682	-25.3041	-25.937	-26.4813	-26.4947	-26.3542	-26.1398	-25.9088	-25.5071	-25.231	-24.3797	-23.7791	-22.7583	-21.9262	-21.2337	-20.6736	-20.2441	-19.6766	-19.0873	-18.5411	-18.1708	-17.3635	-16.7324	-16.2397	-15.9925	-15.5802	-15.1326	-14.8832	-14.786	-14.3686	-14.0657	-14.0833	-14.2033	-14.175	-14.2484	-14.1243	-14.1935	-14.2802	-14.1642	-14.2213	-14.3291
		PC2	-8.02637	-7.61611	-7.2351	-6.75398	-6.65829	-6.67547	-7.46638	-7.85216	-8.88271	-9.90169	-10.327	-10.7784	-11.106	-11.4269	-11.6158	-12.0323	-11.6358	-11.4015	-10.6575	-9.88437	-9.1658	-8.3668	-7.81922	-7.35493	-6.78573	-5.81694	-5.00044	-4.4151	-3.89737	-3.24112	-2.87712	-2.60305	-2.24948	-2.14255	-2.12953	-2.12385	-2.19789	-2.0365	-1.84242	-1.65129	-1.43914	-1.03156	-0.493651	0.175096	1.05625	1.94243	3.06594
		PC3	-9.4828	-9.86382	-10.2253	-10.0559	-9.78962	-9.57114	-9.30031	-8.99605	-8.34544	-6.62602	-4.50776	-2.71279	-0.725645	1.15871	2.96342	5.04719	6.52231	8.19814	9.61978	10.0494	10.2238	10.6648	11.0193	11.2165	11.5124	11.632	12.0944	12.5876	13.1879	13.6165	13.986	14.2956	14.5743	15.0626	15.3181	15.5807	15.4847	15.3882	15.4585	15.2963	15.0364	14.5023	14.1432	13.4177	12.6625	11.8471	11.0052
	3s	PC1	-18.1274	-19.9121	-21.2616	-22.0225	-22.5229	-23.1515	-23.9033	-24.3924	-24.5342	-24.5364	-23.8824	-22.9318	-21.9778	-21.0481	-20.1071	-18.9804	-17.5512	-15.9153	-14.413	-13.0482	-12.0531	-10.8898	-9.34114	-7.65319	-5.54427	-3.43287	-1.34744	0.67768	2.82359	4.63001	6.65108	8.13692	9.29797	10.1267	10.3933	10.5044	10.5885	10.4766	9.99512	9.24937	8.10175	7.05845	6.21298	5.2501	4.4292	3.64953	2.848
		PC2	-8.20163	-7.91401	-7.44575	-7.22548	-6.92764	-6.93676	-7.41287	-7.5502	-8.01162	-8.68095	-9.09948	-9.4044	-9.58701	-9.7077	-9.77576	-9.67461	-9.07513	-8.30762	-7.56028	-6.65751	-5.45762	-4.56868	-4.01545	-3.54791	-3.41313	-3.41469	-3.53286	-4.16923	-4.56984	-4.97209	-5.78095	-6.302	-6.92967	-7.31868	-7.803	-7.76806	-7.77907	-7.5131	-7.29785	-6.99261	-6.19415	-5.47004	-4.60704	-3.90577	-2.66243	-1.83819	-0.950915
		PC3	-10.3923	-10.8788	-11.0366	-11.1685	-11.0416	-11.1664	-10.7799	-10.5965	-10.4544	-10.0657	-9.34318	-8.05195	-7.20412	-6.31057	-5.48801	-4.4275	-3.69287	-2.82095	-1.53249	-0.350908	0.548327	1.35463	2.53906	4.16191	5.60302	7.08368	8.56246	10.1275	11.4649	12.696	13.7489	14.295	14.6341	14.4544	14.3801	13.8413	13.1207	12.5424	11.7517	10.5683	9.27342	8.33272	7.20665	6.36554	5.38365	4.70748	4.15877
	6s	PC1	-15.5307	-17.1096	-18.3685	-19.3647	-20.2497	-20.6823	-21.5438	-21.8767	-22.2594	-22.4017	-22.0927	-21.57	-21.0193	-20.0203	-18.8664	-17.9363	-16.8781	-15.9369	-14.4484	-13.4017	-12.3425	-11.1779	-9.47741	-7.89344	-6.39623	-4.35286	-2.07674	0.241436	2.41231	4.70112	6.82731	8.59374	9.73133	10.8251	11.8582	12.0985	12.1392	12.218	11.8723	11.1669	9.84063	9.03231	8.21365	7.29758	6.5139	6.2788	5.93081
		PC2	-9.44568	-9.28728	-8.47223	-8.22114	-7.97018	-8.05815	-7.91331	-8.18805	-8.54233	-9.11447	-9.7273	-9.93564	-10.2034	-10.0696	-10.0568	-9.97981	-10.0325	-9.49984	-8.83119	-7.78376	-6.73021	-6.14619	-6.17316	-6.25514	-6.23522	-6.58809	-6.91279	-7.78144	-8.5453	-9.76018	-11.1776	-12.1623	-12.7511	-13.4636	-14.1129	-14.3055	-14.6571	-14.8749	-14.7358	-14.1502	-12.7505	-12.4061	-11.6703	-10.8179	-9.98088	-9.38514	-8.69705
		PC3	-12.9408	-12.9519	-13.1514	-12.9824	-13.0013	-12.9284	-12.2966	-12.2476	-12.085	-11.7674	-11.3031	-10.461	-9.36918	-8.22808	-7.22608	-6.30831	-5.92608	-5.09592	-4.17305	-3.59615	-2.6771	-1.96529	-1.13017	-0.538382	0.364614	1.57911	3.03467	4.78756	6.08241	7.48449	8.47864	9.22295	9.85327	10.2112	10.2518	9.95893	9.57395	9.30999	8.70145	7.84308	6.91681	6.20803	4.95851	4.3095	3.9891	3.63898	3.22359
B	Euclidean distance
	Interval-pair		Bin (time)
	1 - 2		1.27602	1.1645	0.905284	1.29214	1.47291	1.77857	1.66647	1.86648	2.6785	4.13576	5.63138	6.48901	7.84858	9.07591	10.1966	11.593	12.5513	13.8864	14.2692	14.0498	13.8438	14.0296	14.3268	14.4507	15.1562	15.9599	17.2526	18.2098	19.6433	20.9616	22.8302	24.0038	24.8749	25.5471	25.8277	25.5645	25.3883	25.3234	25.0812	24.4864	23.5658	22.5049	21.9422	21.1618	20.3107	19.6121	18.9226
	1 - 3		5.10336	4.81145	4.53413	4.51914	4.58713	4.84701	4.35201	4.73628	5.25597	6.61038	8.1188	9.14509	10.0869	11.1637	12.2619	13.6518	14.6221	15.5515	16.2059	16.2259	15.8562	15.9568	16.3169	16.6802	16.9009	17.4058	18.5676	19.5476	20.943	22.7732	24.8992	26.4856	27.4005	28.5065	29.651	29.6733	29.6119	29.8919	29.8636	29.223	27.8236	27.0999	26.6713	25.8729	24.9926	24.8182	24.6858
	2 - 3		3.84525	3.74669	3.72774	3.36826	3.17728	3.23406	2.84928	3.07599	2.84874	2.76415	2.7274	2.8178	2.44668	2.20551	2.15389	2.17274	2.52124	2.56853	2.9307	3.45325	3.47946	3.68692	4.25882	5.42951	6.01091	6.42005	6.52014	6.46166	6.70404	7.07746	7.54524	7.76389	7.54544	7.50016	7.68141	7.76868	7.89246	8.22663	8.25538	7.89526	7.18078	7.51792	7.67767	7.49647	7.73631	8.06296	8.38933
C	Amplitude
	Interval		Bin (time)
	1.5s		9.28105	8.55525	8.13469	7.72436	7.20291	6.76307	5.87264	5.26188	4.13823	2.16058	0	1.85619	3.87778	5.80188	7.64558	9.78785	11.307	13.0372	14.617	15.2636	15.6858	16.3687	16.9248	17.3946	18.0016	18.5497	19.3208	20.2628	21.2081	21.9969	22.5348	23.0728	23.632	24.1829	24.4409	24.8572	24.9051	24.8722	24.9343	24.8846	24.7172	24.5115	24.4105	24.1	24.0091	23.8465	23.8333
	3s		5.9183	4.41888	3.53143	3.20983	3.07401	2.92157	2.21568	2.05696	1.68612	1.06058	0	1.63214	2.90528	4.19523	5.43807	6.96591	8.48594	10.3267	12.3712	14.29	15.8442	17.4293	19.4547	21.8311	24.3313	26.8392	29.3159	31.7271	34.157	36.2728	38.4259	39.8977	40.9946	41.5465	41.7049	41.4939	41.1656	40.768	39.9491	38.712	37.1215	35.8182	34.6383	33.5029	32.5555	31.7515	31.0357
	6s		6.76915	5.26715	4.34287	3.5398	3.0607	2.72336	2.13983	1.81879	1.42942	0.82863	0	1.01285	2.26254	3.72399	5.20959	6.50289	7.49651	8.74502	10.4917	11.7774	13.3588	14.8038	16.5912	18.1536	19.8673	22.1474	24.7817	27.5955	30.0691	32.7244	35.0683	36.9987	38.3341	39.502	40.4538	40.5225	40.3978	40.3562	39.7352	38.6308	36.8896	35.8132	34.4484	33.2976	32.4385	32.0675	31.5817
D	Velocity
	Interval		Bin (time)
	1.5s		6.00394	5.50579	5.39173	4.80947	4.85893	5.74004	6.85652	7.83751	8.57536	9.51023	9.91457	9.97404	9.63078	9.58027	9.47729	8.88473	8.18019	7.28683	6.48046	5.61689	4.75799	4.67818	4.6746	4.70932	4.90286	5.04161	4.79451	4.34901	4.03739	3.57586	2.95953	2.59904	2.3921	2.06286	1.73284	1.47752	1.53568	1.69401	1.96419	2.63223	3.40512	4.19959	5.08676	5.48967	6.20613	6.28529	6.31769
	3s		6.20802	5.59986	5.26609	4.15613	3.37786	3.3537	3.74081	4.56682	4.83272	5.46197	6.08569	6.73283	7.27835	7.59018	8.27876	8.8814	9.33804	9.43874	9.69826	10.0161	10.3847	10.8518	11.4848	12.2897	12.7342	12.5967	12.4803	11.7201	10.723	9.30272	7.63418	6.24126	4.8308	3.98055	3.63695	4.05257	5.17572	6.03337	6.80496	7.48158	8.17654	8.0841	7.59242	7.5644	7.33075	6.82127	5.72103
	6s		6.51814	5.74074	5.48884	4.52842	3.72285	3.4133	3.33709	3.80825	3.95302	4.85977	5.67809	6.21081	6.4589	6.751	7.27003	7.3256	7.51374	7.66014	8.30041	8.57501	8.46995	9.1482	9.95416	11.2448	11.8664	12.9109	13.7387	13.5319	12.4539	11.0541	9.87098	7.76989	5.92077	4.41761	3.82255	3.74116	4.50644	5.09306	6.04492	6.92694	7.32444	6.88609	5.83334	6.01734	5.18038	4.39866	4.01807
[truncated: 229 more columns]
